# Supplementary material for: Synthesis and characterization of ethyl benzotriazolyl acrylate-based D–π–A fluorophores for live cell-based imaging applications
Source: RSC Adv. 2019 Mar 18;9(16):8759–67. doi: 10.1039/c9ra00108e (PMC9061700; doi:10.1039/c9ra00108e)
Supplement: RA-009-C9RA00108E-s002 [file RA-009-C9RA00108E-s002.cif]

# Electronic Supplementary Material (ESI) for RSC Advances.
# This journal is © The Royal Society of Chemistry 2019

####################################################################### 
# 
# This file contains crystal structure data downloaded from the 
# Cambridge Structural Database (CSD) hosted by the Cambridge 
# Crystallographic Data Centre (CCDC).
# 
# Full information about CCDC data access policies and citation 
# guidelines are available at http://www.ccdc.cam.ac.uk/access/V1 
# 
# Audit and citation data items may have been added by the CCDC. 
# Please retain this information to preserve the provenance of 
# this file and to allow appropriate attribution of the data. 
# 
#######################################################################

data_18005_a
_database_code_depnum_ccdc_archive 'CCDC 1867840'
loop_
_audit_author_name
_audit_author_address
'Gabriel Alejandro Valdivia Berroeta'
;Brigham Young university
United States of America
;
_audit_update_record             
;
2018-09-14 deposited with the CCDC.	2019-03-06 downloaded from the CCDC.
;

_audit_creation_method           SHELXL-2016/6
_shelx_SHELXL_version_number     2016/6
_chemical_name_systematic        ?
_chemical_name_common            ?
_chemical_melting_point          ?
_chemical_formula_moiety         'C19 H20 N4 O2'
_chemical_formula_sum            'C19 H20 N4 O2'
_chemical_formula_weight         336.39

loop_
_atom_type_symbol
_atom_type_description
_atom_type_scat_dispersion_real
_atom_type_scat_dispersion_imag
_atom_type_scat_source
C C 0.0181 0.0091 'International Tables Vol C Tables 4.2.6.8 and 6.1.1.4'
H H 0.0000 0.0000 'International Tables Vol C Tables 4.2.6.8 and 6.1.1.4'
N N 0.0311 0.0180 'International Tables Vol C Tables 4.2.6.8 and 6.1.1.4'
O O 0.0492 0.0322 'International Tables Vol C Tables 4.2.6.8 and 6.1.1.4'

_space_group_crystal_system      monoclinic
_space_group_IT_number           14
_space_group_name_H-M_alt        'P 21/c'
_space_group_name_Hall           '-P 2ybc'

_shelx_space_group_comment       
; 
The symmetry employed for this shelxl refinement is uniquely defined 
by the following loop, which should always be used as a source of 
symmetry information in preference to the above space-group names. 
They are only intended as comments. 
;

loop_
_space_group_symop_operation_xyz
'x, y, z'
'-x, y+1/2, -z+1/2'
'-x, -y, -z'
'x, -y-1/2, z-1/2'

_cell_length_a                   13.2422(7)
_cell_length_b                   8.7080(5)
_cell_length_c                   29.4352(16)
_cell_angle_alpha                90
_cell_angle_beta                 96.420(3)
_cell_angle_gamma                90
_cell_volume                     3373.0(3)
_cell_formula_units_Z            8
_cell_measurement_temperature    296(2)
_cell_measurement_reflns_used    9916
_cell_measurement_theta_min      5.30
_cell_measurement_theta_max      68.19

_exptl_crystal_description       Block
_exptl_crystal_colour            yellow
_exptl_crystal_density_meas      ?
_exptl_crystal_density_method    'not measured'
_exptl_crystal_density_diffrn    1.325
_exptl_crystal_F_000             1424
_exptl_transmission_factor_min   ?
_exptl_transmission_factor_max   ?
_exptl_crystal_size_max          0.235
_exptl_crystal_size_mid          0.190
_exptl_crystal_size_min          0.101
_exptl_absorpt_coefficient_mu    0.717
_shelx_estimated_absorpt_T_min   0.850
_shelx_estimated_absorpt_T_max   0.931
_exptl_absorpt_correction_type   multi-scan
_exptl_absorpt_correction_T_min  0.6401
_exptl_absorpt_correction_T_max  0.7531
_exptl_absorpt_process_details   'SADABS (Sheldrick, 2009)'
_exptl_absorpt_special_details   ?
_diffrn_ambient_temperature      296(2)
_diffrn_radiation_wavelength     1.54178
_diffrn_radiation_type           CuK\a
_diffrn_source                   'Bruker-Nonius FR591 Cu rotating anode'
_diffrn_measurement_device_type  'Bruker APEX-II CCD'
_diffrn_measurement_method       '\f and \w scans'
_diffrn_detector_area_resol_mean ?
_diffrn_reflns_number            58291
_diffrn_reflns_av_unetI/netI     0.0337
_diffrn_reflns_av_R_equivalents  0.0696
_diffrn_reflns_limit_h_min       -15
_diffrn_reflns_limit_h_max       15
_diffrn_reflns_limit_k_min       -10
_diffrn_reflns_limit_k_max       10
_diffrn_reflns_limit_l_min       -35
_diffrn_reflns_limit_l_max       35
_diffrn_reflns_theta_min         3.021
_diffrn_reflns_theta_max         68.433
_diffrn_reflns_theta_full        67.679
_diffrn_measured_fraction_theta_max 0.996
_diffrn_measured_fraction_theta_full 0.999
_diffrn_reflns_Laue_measured_fraction_max 0.996
_diffrn_reflns_Laue_measured_fraction_full 0.999
_diffrn_reflns_point_group_measured_fraction_max 0.996
_diffrn_reflns_point_group_measured_fraction_full 0.999
_reflns_number_total             6189
_reflns_number_gt                5301
_reflns_threshold_expression     'I > 2\s(I)'
_reflns_Friedel_coverage         0.000
_reflns_Friedel_fraction_max     .
_reflns_Friedel_fraction_full    .

_reflns_special_details          
; 
 Reflections were merged by SHELXL according to the crystal 
 class for the calculation of statistics and refinement. 
  
 _reflns_Friedel_fraction is defined as the number of unique 
 Friedel pairs measured divided by the number that would be 
 possible theoretically, ignoring centric projections and 
 systematic absences. 
;

_computing_data_collection       'Bruker APEX2'
_computing_cell_refinement       'Bruker SAINT'
_computing_data_reduction        'Bruker SAINT'
_computing_structure_solution    'SHELXT 2014/5 (Sheldrick, 2014)'
_computing_structure_refinement  'SHELXL-2016/6 (Sheldrick, 2016)'
_computing_molecular_graphics    'Bruker SHELXTL'
_computing_publication_material  'Bruker SHELXTL'
_refine_special_details          
; 
 Bruker-Nonius FR591 rotating Cu anode, MACH3 Nonius kappa 
 goniometer, Bruker APEX-II CCD detector, Kryoflex low temperature device 
;
_refine_ls_structure_factor_coef Fsqd
_refine_ls_matrix_type           full
_refine_ls_weighting_scheme      calc
_refine_ls_weighting_details     
'w=1/[\s^2^(Fo^2^)+(0.0527P)^2^+0.7521P] where P=(Fo^2^+2Fc^2^)/3'
_atom_sites_solution_primary     direct
_atom_sites_solution_secondary   difmap
_atom_sites_solution_hydrogens   geom
_refine_ls_hydrogen_treatment    constr
_refine_ls_extinction_method     'SHELXL-2016/6 (Sheldrick 2016)'
_refine_ls_extinction_coef       0.00088(10)
_refine_ls_extinction_expression Fc^*^=kFc[1+0.001xFc^2^\l^3^/sin(2\q)]^-1/4^
_refine_ls_number_reflns         6189
_refine_ls_number_parameters     458
_refine_ls_number_restraints     7
_refine_ls_R_factor_all          0.0435
_refine_ls_R_factor_gt           0.0369
_refine_ls_wR_factor_ref         0.0985
_refine_ls_wR_factor_gt          0.0944
_refine_ls_goodness_of_fit_ref   1.043
_refine_ls_restrained_S_all      1.043
_refine_ls_shift/su_max          0.001
_refine_ls_shift/su_mean         0.000

loop_
_atom_site_label
_atom_site_type_symbol
_atom_site_fract_x
_atom_site_fract_y
_atom_site_fract_z
_atom_site_U_iso_or_equiv
_atom_site_adp_type
_atom_site_occupancy
_atom_site_site_symmetry_order
_atom_site_calc_flag
_atom_site_refinement_flags_posn
_atom_site_refinement_flags_adp
_atom_site_refinement_flags_occupancy
_atom_site_disorder_assembly
_atom_site_disorder_group
O1 O 0.73524(7) 0.08466(10) 0.28919(3) 0.0246(2) Uani 1 1 d . U . . .
N1 N 0.49617(8) 0.90488(13) 0.17029(4) 0.0222(2) Uani 1 1 d . . . . .
C1 C 0.42090(10) 0.88361(16) 0.13097(5) 0.0248(3) Uani 1 1 d . . . . .
H1A H 0.396243 0.981921 0.119921 0.037 Uiso 1 1 calc R U . . .
H1B H 0.365355 0.823757 0.139731 0.037 Uiso 1 1 calc R U . . .
H1C H 0.451355 0.831078 0.107265 0.037 Uiso 1 1 calc R U . . .
N2 N 0.83010(8) 0.46998(12) 0.30926(4) 0.0171(2) Uani 1 1 d . . . . .
O2 O 0.86836(7) 0.18407(10) 0.33377(3) 0.0216(2) Uani 1 1 d . . . . .
C2 C 0.53280(11) 1.05954(15) 0.18044(5) 0.0256(3) Uani 1 1 d . . . . .
H2A H 0.598041 1.072487 0.169639 0.038 Uiso 1 1 calc R U . . .
H2B H 0.538851 1.076143 0.212868 0.038 Uiso 1 1 calc R U . . .
H2C H 0.485728 1.132296 0.165514 0.038 Uiso 1 1 calc R U . . .
N3 N 0.80527(8) 0.56712(12) 0.34287(4) 0.0197(2) Uani 1 1 d . . . . .
C3 C 0.54186(9) 0.78129(15) 0.19245(4) 0.0188(3) Uani 1 1 d . . . . .
N4 N 0.88334(8) 0.65371(12) 0.35581(4) 0.0209(2) Uani 1 1 d . . . . .
C4 C 0.51026(10) 0.63008(15) 0.18137(4) 0.0203(3) Uani 1 1 d . . . . .
H4 H 0.457528 0.613507 0.158256 0.024 Uiso 1 1 calc R U . . .
C5 C 0.55624(10) 0.50703(15) 0.20423(4) 0.0203(3) Uani 1 1 d . . . . .
H5 H 0.532837 0.408771 0.196432 0.024 Uiso 1 1 calc R U . . .
C6 C 0.63721(9) 0.52355(15) 0.23890(4) 0.0184(3) Uani 1 1 d . . . . .
C7 C 0.66847(10) 0.67452(15) 0.24988(4) 0.0198(3) Uani 1 1 d . . . . .
H7 H 0.721860 0.690371 0.272728 0.024 Uiso 1 1 calc R U . . .
C8 C 0.62237(10) 0.79943(15) 0.22781(4) 0.0201(3) Uani 1 1 d . . . . .
H8 H 0.644569 0.897705 0.236312 0.024 Uiso 1 1 calc R U . . .
C9 C 0.67990(10) 0.38472(15) 0.25973(4) 0.0188(3) Uani 1 1 d . . . . .
H9 H 0.643160 0.297110 0.250350 0.023 Uiso 1 1 calc R U . . .
C10 C 0.76160(9) 0.35517(14) 0.28984(4) 0.0179(3) Uani 1 1 d . . . . .
C11 C 0.78501(9) 0.19450(15) 0.30355(4) 0.0188(3) Uani 1 1 d . U . . .
N11 N 1.02552(8) 0.33108(13) 0.46649(4) 0.0219(2) Uani 1 1 d . . . . .
O11 O 0.43040(7) 0.33495(11) 0.54250(3) 0.0269(2) Uani 1 1 d . . . . .
C12 C 0.90008(11) 0.02870(15) 0.34666(5) 0.0244(3) Uani 1 1 d . . . . .
H12A H 0.928757 -0.021261 0.321585 0.029 Uiso 1 1 calc R U . . .
H12B H 0.842277 -0.030969 0.354074 0.029 Uiso 1 1 calc R U . . .
N12 N 0.64976(8) 0.11789(12) 0.58964(4) 0.0183(2) Uani 1 1 d . . . . .
O12 O 0.45455(7) 0.15244(10) 0.59704(3) 0.0225(2) Uani 1 1 d . . . . .
C14 C 0.92865(9) 0.49360(14) 0.30150(4) 0.0176(3) Uani 1 1 d . . . . .
N14 N 0.76061(8) 0.05668(13) 0.64672(4) 0.0236(3) Uani 1 1 d . . . . .
C13 C 0.97793(11) 0.03957(16) 0.38735(5) 0.0269(3) Uani 1 1 d . . . . .
H13A H 1.000354 -0.061671 0.396609 0.040 Uiso 1 1 calc R U . . .
H13B H 0.948685 0.088742 0.411978 0.040 Uiso 1 1 calc R U . . .
H13C H 1.034795 0.098632 0.379622 0.040 Uiso 1 1 calc R U . . .
N13 N 0.71435(8) 0.17231(13) 0.62577(4) 0.0225(3) Uani 1 1 d . . . . .
C15 C 0.99198(10) 0.42026(15) 0.27321(4) 0.0218(3) Uani 1 1 d . . . . .
H15 H 0.968918 0.341235 0.253469 0.026 Uiso 1 1 calc R U . . .
C18 C 1.06258(10) 0.66441(15) 0.33371(5) 0.0234(3) Uani 1 1 d . . . . .
H18 H 1.085781 0.743989 0.353220 0.028 Uiso 1 1 calc R U . . .
C17 C 1.12532(10) 0.59325(16) 0.30627(5) 0.0246(3) Uani 1 1 d . . . . .
H17 H 1.192543 0.625183 0.307243 0.030 Uiso 1 1 calc R U . . .
C16 C 1.09035(10) 0.47257(16) 0.27652(5) 0.0242(3) Uani 1 1 d . . . . .
H16 H 1.135488 0.426975 0.258568 0.029 Uiso 1 1 calc R U . . .
C19 C 0.96182(10) 0.61221(14) 0.33116(4) 0.0190(3) Uani 1 1 d . . . . .
C21 C 1.04246(11) 0.42906(16) 0.42801(5) 0.0267(3) Uani 1 1 d . . . . .
H21A H 1.009744 0.385047 0.400286 0.040 Uiso 1 1 calc R U . . .
H21B H 1.114098 0.437622 0.425983 0.040 Uiso 1 1 calc R U . . .
H21C H 1.014729 0.529141 0.432385 0.040 Uiso 1 1 calc R U . . .
C22 C 1.11014(10) 0.24028(16) 0.48749(5) 0.0253(3) Uani 1 1 d . . . . .
H22A H 1.098541 0.133863 0.480142 0.038 Uiso 1 1 calc R U . . .
H22B H 1.116070 0.253430 0.520061 0.038 Uiso 1 1 calc R U . . .
H22C H 1.171753 0.273496 0.476155 0.038 Uiso 1 1 calc R U . . .
C23 C 0.93092(10) 0.31548(14) 0.47951(4) 0.0188(3) Uani 1 1 d . . . . .
C24 C 0.84789(10) 0.40233(15) 0.45918(4) 0.0212(3) Uani 1 1 d . . . . .
H24 H 0.856247 0.466501 0.434625 0.025 Uiso 1 1 calc R U . . .
C25 C 0.75503(10) 0.39273(15) 0.47540(4) 0.0209(3) Uani 1 1 d . . . . .
H25 H 0.702175 0.453373 0.461878 0.025 Uiso 1 1 calc R U . . .
C26 C 0.73614(10) 0.29510(14) 0.51163(4) 0.0191(3) Uani 1 1 d . . . . .
C27 C 0.81790(10) 0.20271(15) 0.53009(4) 0.0203(3) Uani 1 1 d . . . . .
H27 H 0.808203 0.133927 0.553376 0.024 Uiso 1 1 calc R U . . .
C28 C 0.91145(10) 0.21190(15) 0.51450(4) 0.0206(3) Uani 1 1 d . . . . .
H28 H 0.963508 0.148345 0.527271 0.025 Uiso 1 1 calc R U . . .
C29 C 0.63535(10) 0.29700(14) 0.52578(4) 0.0197(3) Uani 1 1 d . . . . .
H29 H 0.590661 0.362937 0.508744 0.024 Uiso 1 1 calc R U . . .
C30 C 0.59358(10) 0.22130(14) 0.55903(4) 0.0192(3) Uani 1 1 d . . . . .
C31 C 0.48519(10) 0.24473(15) 0.56476(4) 0.0200(3) Uani 1 1 d . . . . .
C32 C 0.34619(10) 0.15081(17) 0.60146(5) 0.0259(3) Uani 1 1 d . . . . .
H32A H 0.318034 0.252683 0.595658 0.031 Uiso 1 1 calc R U . . .
H32B H 0.335204 0.121178 0.632293 0.031 Uiso 1 1 calc R U . . .
C33 C 0.29402(11) 0.03850(19) 0.56771(6) 0.0345(4) Uani 1 1 d . . . . .
H33A H 0.302983 0.070454 0.537201 0.052 Uiso 1 1 calc R U . . .
H33B H 0.222822 0.035162 0.571158 0.052 Uiso 1 1 calc R U . . .
H33C H 0.323009 -0.061731 0.573238 0.052 Uiso 1 1 calc R U . . .
C34 C 0.65564(9) -0.03818(15) 0.58800(4) 0.0183(3) Uani 1 1 d . . . . .
C35 C 0.60741(10) -0.14862(15) 0.55864(5) 0.0223(3) Uani 1 1 d . . . . .
H35 H 0.560498 -0.122057 0.533999 0.027 Uiso 1 1 calc R U . . .
C36 C 0.63357(11) -0.29914(16) 0.56843(5) 0.0272(3) Uani 1 1 d . . . . .
H36 H 0.603545 -0.376467 0.549749 0.033 Uiso 1 1 calc R U . . .
C37 C 0.70429(11) -0.33952(16) 0.60581(5) 0.0281(3) Uani 1 1 d . . . . .
H37 H 0.719052 -0.442668 0.611395 0.034 Uiso 1 1 calc R U . . .
C38 C 0.75193(10) -0.23052(17) 0.63416(5) 0.0260(3) Uani 1 1 d . . . . .
H38 H 0.799069 -0.257544 0.658674 0.031 Uiso 1 1 calc R U . . .
C39 C 0.72670(10) -0.07666(16) 0.62470(4) 0.0213(3) Uani 1 1 d . . . . .

loop_
_atom_site_aniso_label
_atom_site_aniso_U_11
_atom_site_aniso_U_22
_atom_site_aniso_U_33
_atom_site_aniso_U_23
_atom_site_aniso_U_13
_atom_site_aniso_U_12
O1 0.0217(5) 0.0170(5) 0.0342(5) -0.0028(4) -0.0013(4) -0.0026(4)
N1 0.0233(6) 0.0185(6) 0.0239(6) 0.0016(4) -0.0008(5) 0.0013(4)
C1 0.0236(7) 0.0264(7) 0.0238(7) 0.0026(6) -0.0006(6) 0.0035(6)
N2 0.0152(5) 0.0166(5) 0.0194(5) -0.0007(4) 0.0012(4) -0.0009(4)
O2 0.0220(5) 0.0155(4) 0.0258(5) 0.0018(4) -0.0037(4) -0.0002(4)
C2 0.0279(7) 0.0195(7) 0.0292(7) 0.0032(6) 0.0023(6) 0.0006(6)
N3 0.0213(6) 0.0159(5) 0.0214(5) -0.0010(4) 0.0011(4) 0.0016(4)
C3 0.0165(6) 0.0198(7) 0.0207(6) -0.0001(5) 0.0056(5) 0.0019(5)
N4 0.0224(6) 0.0163(5) 0.0232(6) -0.0003(4) -0.0007(5) -0.0009(4)
C4 0.0167(6) 0.0226(7) 0.0210(6) -0.0026(5) 0.0001(5) -0.0012(5)
C5 0.0181(6) 0.0180(6) 0.0249(7) -0.0031(5) 0.0033(5) -0.0024(5)
C6 0.0159(6) 0.0193(6) 0.0205(6) -0.0001(5) 0.0045(5) -0.0007(5)
C7 0.0169(6) 0.0226(7) 0.0194(6) -0.0007(5) -0.0002(5) -0.0023(5)
C8 0.0199(6) 0.0172(6) 0.0232(7) -0.0020(5) 0.0023(5) -0.0031(5)
C9 0.0174(6) 0.0176(6) 0.0218(6) -0.0023(5) 0.0046(5) -0.0024(5)
C10 0.0166(6) 0.0166(6) 0.0208(6) -0.0019(5) 0.0036(5) -0.0017(5)
C11 0.0158(6) 0.0204(7) 0.0206(6) -0.0019(5) 0.0039(5) 0.0006(5)
N11 0.0210(6) 0.0211(6) 0.0242(6) 0.0037(4) 0.0047(5) 0.0022(4)
O11 0.0213(5) 0.0276(5) 0.0317(5) 0.0026(4) 0.0030(4) 0.0075(4)
C12 0.0323(8) 0.0154(6) 0.0246(7) 0.0016(5) 0.0001(6) 0.0036(6)
N12 0.0156(5) 0.0189(5) 0.0201(5) -0.0023(4) 0.0004(4) -0.0012(4)
O12 0.0165(5) 0.0253(5) 0.0258(5) 0.0002(4) 0.0026(4) 0.0008(4)
C14 0.0166(6) 0.0165(6) 0.0192(6) 0.0042(5) -0.0004(5) -0.0009(5)
N14 0.0184(6) 0.0298(6) 0.0223(6) 0.0022(5) 0.0005(5) -0.0011(5)
C13 0.0305(8) 0.0220(7) 0.0273(7) 0.0009(6) -0.0017(6) 0.0043(6)
N13 0.0179(6) 0.0269(6) 0.0224(6) -0.0025(5) 0.0001(4) -0.0034(5)
C15 0.0225(7) 0.0219(7) 0.0207(7) -0.0003(5) 0.0011(5) -0.0013(5)
C18 0.0240(7) 0.0194(7) 0.0256(7) 0.0025(5) -0.0032(5) -0.0047(5)
C17 0.0174(7) 0.0277(7) 0.0281(7) 0.0077(6) -0.0006(5) -0.0045(6)
C16 0.0199(7) 0.0297(7) 0.0234(7) 0.0037(6) 0.0040(5) 0.0004(6)
C19 0.0201(7) 0.0162(6) 0.0199(6) 0.0031(5) -0.0010(5) -0.0011(5)
C21 0.0282(7) 0.0247(7) 0.0287(7) 0.0053(6) 0.0103(6) 0.0024(6)
C22 0.0213(7) 0.0233(7) 0.0316(7) 0.0028(6) 0.0045(6) 0.0022(6)
C23 0.0205(7) 0.0168(6) 0.0189(6) -0.0037(5) 0.0018(5) -0.0004(5)
C24 0.0254(7) 0.0186(6) 0.0195(6) 0.0024(5) 0.0021(5) 0.0010(5)
C25 0.0210(7) 0.0189(6) 0.0220(6) -0.0006(5) -0.0017(5) 0.0030(5)
C26 0.0209(6) 0.0160(6) 0.0200(6) -0.0021(5) 0.0003(5) 0.0006(5)
C27 0.0220(7) 0.0181(6) 0.0207(6) 0.0025(5) 0.0024(5) 0.0007(5)
C28 0.0207(7) 0.0185(6) 0.0221(6) 0.0013(5) 0.0000(5) 0.0032(5)
C29 0.0198(6) 0.0156(6) 0.0229(6) -0.0033(5) -0.0016(5) 0.0017(5)
C30 0.0179(6) 0.0164(6) 0.0227(6) -0.0035(5) -0.0004(5) 0.0014(5)
C31 0.0206(7) 0.0180(6) 0.0212(6) -0.0048(5) 0.0015(5) -0.0003(5)
C32 0.0170(7) 0.0292(8) 0.0323(8) -0.0005(6) 0.0064(6) 0.0009(6)
C33 0.0241(8) 0.0396(9) 0.0390(9) 0.0010(7) -0.0008(6) -0.0071(7)
C34 0.0153(6) 0.0194(6) 0.0212(6) 0.0007(5) 0.0063(5) 0.0009(5)
C35 0.0206(7) 0.0229(7) 0.0235(7) -0.0016(5) 0.0033(5) -0.0001(5)
C36 0.0280(7) 0.0219(7) 0.0332(8) -0.0037(6) 0.0105(6) -0.0014(6)
C37 0.0285(7) 0.0219(7) 0.0364(8) 0.0074(6) 0.0144(6) 0.0049(6)
C38 0.0204(7) 0.0311(8) 0.0277(7) 0.0105(6) 0.0079(6) 0.0056(6)
C39 0.0154(6) 0.0268(7) 0.0224(7) 0.0029(5) 0.0056(5) -0.0003(5)

_geom_special_details            
; 
 All esds (except the esd in the dihedral angle between two l.s. planes) 
 are estimated using the full covariance matrix.  The cell esds are taken 
 into account individually in the estimation of esds in distances, angles 
 and torsion angles; correlations between esds in cell parameters are only 
 used when they are defined by crystal symmetry.  An approximate (isotropic) 
 treatment of cell esds is used for estimating esds involving l.s. planes. 
;

loop_
_geom_bond_atom_site_label_1
_geom_bond_atom_site_label_2
_geom_bond_distance
_geom_bond_site_symmetry_2
_geom_bond_publ_flag
O1 C11 1.2106(16) . ?
N1 C3 1.3644(17) . ?
N1 C2 1.4512(17) . ?
N1 C1 1.4523(17) . ?
C1 H1A 0.9600 . ?
C1 H1B 0.9600 . ?
C1 H1C 0.9600 . ?
N2 C14 1.3654(16) . ?
N2 N3 1.3692(15) . ?
N2 C10 1.4260(16) . ?
O2 C11 1.3408(15) . ?
O2 C12 1.4544(15) . ?
C2 H2A 0.9600 . ?
C2 H2B 0.9600 . ?
C2 H2C 0.9600 . ?
N3 N4 1.3017(15) . ?
C3 C4 1.4089(18) . ?
C3 C8 1.4132(18) . ?
N4 C19 1.3806(17) . ?
C4 C5 1.3712(19) . ?
C4 H4 0.9300 . ?
C5 C6 1.4025(18) . ?
C5 H5 0.9300 . ?
C6 C7 1.4050(18) . ?
C6 C9 1.4421(18) . ?
C7 C8 1.3745(18) . ?
C7 H7 0.9300 . ?
C8 H8 0.9300 . ?
C9 C10 1.3446(18) . ?
C9 H9 0.9300 . ?
C10 C11 1.4794(18) . ?
N11 C23 1.3573(17) . ?
N11 C22 1.4519(17) . ?
N11 C21 1.4552(17) . ?
O11 C31 1.2111(16) . ?
C12 C13 1.4934(19) . ?
C12 H12A 0.9700 . ?
C12 H12B 0.9700 . ?
N12 C34 1.3624(17) . ?
N12 N13 1.3724(15) . ?
N12 C30 1.4235(16) . ?
O12 C31 1.3415(16) . ?
O12 C32 1.4553(16) . ?
C14 C19 1.3915(18) . ?
C14 C15 1.4001(18) . ?
N14 N13 1.2980(16) . ?
N14 C39 1.3801(18) . ?
C13 H13A 0.9600 . ?
C13 H13B 0.9600 . ?
C13 H13C 0.9600 . ?
C15 C16 1.3731(19) . ?
C15 H15 0.9300 . ?
C18 C17 1.370(2) . ?
C18 C19 1.4035(19) . ?
C18 H18 0.9300 . ?
C17 C16 1.412(2) . ?
C17 H17 0.9300 . ?
C16 H16 0.9300 . ?
C21 H21A 0.9600 . ?
C21 H21B 0.9600 . ?
C21 H21C 0.9600 . ?
C22 H22A 0.9600 . ?
C22 H22B 0.9600 . ?
C22 H22C 0.9600 . ?
C23 C24 1.4112(18) . ?
C23 C28 1.4143(18) . ?
C24 C25 1.3704(19) . ?
C24 H24 0.9300 . ?
C25 C26 1.4079(19) . ?
C25 H25 0.9300 . ?
C26 C27 1.4082(18) . ?
C26 C29 1.4421(18) . ?
C27 C28 1.3707(19) . ?
C27 H27 0.9300 . ?
C28 H28 0.9300 . ?
C29 C30 1.3490(19) . ?
C29 H29 0.9300 . ?
C30 C31 1.4779(18) . ?
C32 C33 1.506(2) . ?
C32 H32A 0.9700 . ?
C32 H32B 0.9700 . ?
C33 H33A 0.9600 . ?
C33 H33B 0.9600 . ?
C33 H33C 0.9600 . ?
C34 C39 1.3920(18) . ?
C34 C35 1.3985(19) . ?
C35 C36 1.378(2) . ?
C35 H35 0.9300 . ?
C36 C37 1.407(2) . ?
C36 H36 0.9300 . ?
C37 C38 1.370(2) . ?
C37 H37 0.9300 . ?
C38 C39 1.4012(19) . ?
C38 H38 0.9300 . ?

loop_
_geom_angle_atom_site_label_1
_geom_angle_atom_site_label_2
_geom_angle_atom_site_label_3
_geom_angle
_geom_angle_site_symmetry_1
_geom_angle_site_symmetry_3
_geom_angle_publ_flag
C3 N1 C2 120.89(11) . . ?
C3 N1 C1 120.57(11) . . ?
C2 N1 C1 117.79(11) . . ?
N1 C1 H1A 109.5 . . ?
N1 C1 H1B 109.5 . . ?
H1A C1 H1B 109.5 . . ?
N1 C1 H1C 109.5 . . ?
H1A C1 H1C 109.5 . . ?
H1B C1 H1C 109.5 . . ?
C14 N2 N3 109.82(10) . . ?
C14 N2 C10 127.99(11) . . ?
N3 N2 C10 121.96(10) . . ?
C11 O2 C12 115.36(10) . . ?
N1 C2 H2A 109.5 . . ?
N1 C2 H2B 109.5 . . ?
H2A C2 H2B 109.5 . . ?
N1 C2 H2C 109.5 . . ?
H2A C2 H2C 109.5 . . ?
H2B C2 H2C 109.5 . . ?
N4 N3 N2 108.80(10) . . ?
N1 C3 C4 121.48(12) . . ?
N1 C3 C8 121.45(12) . . ?
C4 C3 C8 117.07(12) . . ?
N3 N4 C19 108.32(10) . . ?
C5 C4 C3 120.84(12) . . ?
C5 C4 H4 119.6 . . ?
C3 C4 H4 119.6 . . ?
C4 C5 C6 122.57(12) . . ?
C4 C5 H5 118.7 . . ?
C6 C5 H5 118.7 . . ?
C5 C6 C7 116.42(12) . . ?
C5 C6 C9 117.05(11) . . ?
C7 C6 C9 126.52(12) . . ?
C8 C7 C6 121.86(12) . . ?
C8 C7 H7 119.1 . . ?
C6 C7 H7 119.1 . . ?
C7 C8 C3 121.22(12) . . ?
C7 C8 H8 119.4 . . ?
C3 C8 H8 119.4 . . ?
C10 C9 C6 133.55(12) . . ?
C10 C9 H9 113.2 . . ?
C6 C9 H9 113.2 . . ?
C9 C10 N2 123.99(11) . . ?
C9 C10 C11 119.31(11) . . ?
N2 C10 C11 116.69(11) . . ?
O1 C11 O2 123.63(12) . . ?
O1 C11 C10 124.23(12) . . ?
O2 C11 C10 112.14(11) . . ?
C23 N11 C22 121.20(11) . . ?
C23 N11 C21 120.39(11) . . ?
C22 N11 C21 118.16(11) . . ?
O2 C12 C13 107.68(11) . . ?
O2 C12 H12A 110.2 . . ?
C13 C12 H12A 110.2 . . ?
O2 C12 H12B 110.2 . . ?
C13 C12 H12B 110.2 . . ?
H12A C12 H12B 108.5 . . ?
C34 N12 N13 109.81(10) . . ?
C34 N12 C30 129.52(11) . . ?
N13 N12 C30 120.55(10) . . ?
C31 O12 C32 116.65(10) . . ?
N2 C14 C19 104.32(11) . . ?
N2 C14 C15 132.69(12) . . ?
C19 C14 C15 122.93(12) . . ?
N13 N14 C39 108.55(10) . . ?
C12 C13 H13A 109.5 . . ?
C12 C13 H13B 109.5 . . ?
H13A C13 H13B 109.5 . . ?
C12 C13 H13C 109.5 . . ?
H13A C13 H13C 109.5 . . ?
H13B C13 H13C 109.5 . . ?
N14 N13 N12 108.68(10) . . ?
C16 C15 C14 115.66(12) . . ?
C16 C15 H15 122.2 . . ?
C14 C15 H15 122.2 . . ?
C17 C18 C19 117.22(12) . . ?
C17 C18 H18 121.4 . . ?
C19 C18 H18 121.4 . . ?
C18 C17 C16 121.58(13) . . ?
C18 C17 H17 119.2 . . ?
C16 C17 H17 119.2 . . ?
C15 C16 C17 122.24(13) . . ?
C15 C16 H16 118.9 . . ?
C17 C16 H16 118.9 . . ?
N4 C19 C14 108.71(11) . . ?
N4 C19 C18 130.85(12) . . ?
C14 C19 C18 120.36(12) . . ?
N11 C21 H21A 109.5 . . ?
N11 C21 H21B 109.5 . . ?
H21A C21 H21B 109.5 . . ?
N11 C21 H21C 109.5 . . ?
H21A C21 H21C 109.5 . . ?
H21B C21 H21C 109.5 . . ?
N11 C22 H22A 109.5 . . ?
N11 C22 H22B 109.5 . . ?
H22A C22 H22B 109.5 . . ?
N11 C22 H22C 109.5 . . ?
H22A C22 H22C 109.5 . . ?
H22B C22 H22C 109.5 . . ?
N11 C23 C24 121.78(12) . . ?
N11 C23 C28 121.24(12) . . ?
C24 C23 C28 116.98(12) . . ?
C25 C24 C23 120.43(12) . . ?
C25 C24 H24 119.8 . . ?
C23 C24 H24 119.8 . . ?
C24 C25 C26 122.89(12) . . ?
C24 C25 H25 118.6 . . ?
C26 C25 H25 118.6 . . ?
C25 C26 C27 116.31(12) . . ?
C25 C26 C29 117.41(11) . . ?
C27 C26 C29 126.27(12) . . ?
C28 C27 C26 121.48(12) . . ?
C28 C27 H27 119.3 . . ?
C26 C27 H27 119.3 . . ?
C27 C28 C23 121.75(12) . . ?
C27 C28 H28 119.1 . . ?
C23 C28 H28 119.1 . . ?
C30 C29 C26 132.20(12) . . ?
C30 C29 H29 113.9 . . ?
C26 C29 H29 113.9 . . ?
C29 C30 N12 122.74(12) . . ?
C29 C30 C31 119.83(12) . . ?
N12 C30 C31 117.43(11) . . ?
O11 C31 O12 124.16(12) . . ?
O11 C31 C30 123.96(12) . . ?
O12 C31 C30 111.87(11) . . ?
O12 C32 C33 109.36(11) . . ?
O12 C32 H32A 109.8 . . ?
C33 C32 H32A 109.8 . . ?
O12 C32 H32B 109.8 . . ?
C33 C32 H32B 109.8 . . ?
H32A C32 H32B 108.3 . . ?
C32 C33 H33A 109.5 . . ?
C32 C33 H33B 109.5 . . ?
H33A C33 H33B 109.5 . . ?
C32 C33 H33C 109.5 . . ?
H33A C33 H33C 109.5 . . ?
H33B C33 H33C 109.5 . . ?
N12 C34 C39 104.41(11) . . ?
N12 C34 C35 133.16(12) . . ?
C39 C34 C35 122.43(12) . . ?
C36 C35 C34 115.99(13) . . ?
C36 C35 H35 122.0 . . ?
C34 C35 H35 122.0 . . ?
C35 C36 C37 122.06(14) . . ?
C35 C36 H36 119.0 . . ?
C37 C36 H36 119.0 . . ?
C38 C37 C36 121.59(13) . . ?
C38 C37 H37 119.2 . . ?
C36 C37 H37 119.2 . . ?
C37 C38 C39 117.25(13) . . ?
C37 C38 H38 121.4 . . ?
C39 C38 H38 121.4 . . ?
N14 C39 C34 108.55(11) . . ?
N14 C39 C38 130.79(12) . . ?
C34 C39 C38 120.66(13) . . ?

_refine_diff_density_max         0.267
_refine_diff_density_min         -0.252
_refine_diff_density_rms         0.060

_shelx_res_file                  
; 
TITL 18005_a.res in P2(1)/c 
    18005_a.res 
    created by SHELXL-2016/6 at 13:04:38 on 31-Jan-2018 
REM Old TITL 18005 in P2(1)/c 
REM SHELXT solution in P2(1)/c 
REM R1 0.115,  Rweak 0.003,  Alpha 0.021,  Orientation as input 
REM Formula found by SHELXT:  C38 N8 O4 
CELL  1.54178  13.2422   8.7080  29.4352   90.000   96.420   90.000 
ZERR    8.000   0.0007   0.0005   0.0016    0.000    0.003    0.000 
LATT  1 
SYMM -X, 1/2+Y, 1/2-Z 
SFAC C H N O 
UNIT 152 160 32 16 
TEMP 23.000 
SIZE 0.101 0.19 0.235 
  
L.S. 10 
BOND $H 
LIST 6 
FMAP 2 
PLAN 20 
ACTA 
HTAB 
SIMU C11 O1 
DELU 0.005 C11 O1 
  
WGHT    0.052700    0.752100 
EXTI    0.000882 
FVAR       0.19952 
O1    4    0.735239    0.084663    0.289190    11.00000    0.02167    0.01698 = 
         0.03415   -0.00284   -0.00132   -0.00260 
N1    3    0.496166    0.904878    0.170286    11.00000    0.02332    0.01848 = 
         0.02389    0.00163   -0.00084    0.00132 
C1    1    0.420902    0.883606    0.130969    11.00000    0.02360    0.02638 = 
         0.02377    0.00259   -0.00059    0.00354 
AFIX 137 
H1A   2    0.396243    0.981921    0.119921    11.00000   -1.50000 
H1B   2    0.365355    0.823757    0.139731    11.00000   -1.50000 
H1C   2    0.451355    0.831078    0.107265    11.00000   -1.50000 
AFIX   0 
N2    3    0.830104    0.469984    0.309263    11.00000    0.01525    0.01659 = 
         0.01943   -0.00069    0.00120   -0.00086 
O2    4    0.868362    0.184072    0.333765    11.00000    0.02205    0.01551 = 
         0.02582    0.00185   -0.00367   -0.00019 
C2    1    0.532796    1.059538    0.180436    11.00000    0.02793    0.01951 = 
         0.02924    0.00316    0.00232    0.00056 
AFIX 137 
H2A   2    0.598041    1.072487    0.169639    11.00000   -1.50000 
H2B   2    0.538851    1.076143    0.212868    11.00000   -1.50000 
H2C   2    0.485728    1.132296    0.165514    11.00000   -1.50000 
AFIX   0 
N3    3    0.805274    0.567117    0.342865    11.00000    0.02130    0.01594 = 
         0.02145   -0.00101    0.00114    0.00159 
C3    1    0.541862    0.781293    0.192446    11.00000    0.01652    0.01985 = 
         0.02074   -0.00014    0.00564    0.00186 
N4    3    0.883341    0.653706    0.355812    11.00000    0.02239    0.01630 = 
         0.02319   -0.00028   -0.00070   -0.00089 
C4    1    0.510255    0.630077    0.181367    11.00000    0.01673    0.02259 = 
         0.02098   -0.00264    0.00008   -0.00116 
AFIX  43 
H4    2    0.457528    0.613507    0.158256    11.00000   -1.20000 
AFIX   0 
C5    1    0.556244    0.507030    0.204225    11.00000    0.01812    0.01805 = 
         0.02493   -0.00313    0.00332   -0.00236 
AFIX  43 
H5    2    0.532837    0.408771    0.196432    11.00000   -1.20000 
AFIX   0 
C6    1    0.637206    0.523552    0.238899    11.00000    0.01587    0.01929 = 
         0.02052   -0.00008    0.00447   -0.00070 
C7    1    0.668467    0.674518    0.249881    11.00000    0.01695    0.02264 = 
         0.01940   -0.00069   -0.00016   -0.00232 
AFIX  43 
H7    2    0.721860    0.690371    0.272728    11.00000   -1.20000 
AFIX   0 
C8    1    0.622368    0.799431    0.227812    11.00000    0.01987    0.01719 = 
         0.02324   -0.00201    0.00230   -0.00310 
AFIX  43 
H8    2    0.644569    0.897705    0.236312    11.00000   -1.20000 
AFIX   0 
C9    1    0.679901    0.384720    0.259728    11.00000    0.01744    0.01759 = 
         0.02178   -0.00234    0.00464   -0.00245 
AFIX  43 
H9    2    0.643160    0.297110    0.250350    11.00000   -1.20000 
AFIX   0 
C10   1    0.761600    0.355167    0.289840    11.00000    0.01661    0.01658 = 
         0.02080   -0.00194    0.00364   -0.00170 
C11   1    0.785015    0.194496    0.303551    11.00000    0.01585    0.02045 = 
         0.02063   -0.00190    0.00391    0.00061 
N11   3    1.025524    0.331077    0.466487    11.00000    0.02098    0.02113 = 
         0.02416    0.00373    0.00471    0.00224 
O11   4    0.430401    0.334949    0.542497    11.00000    0.02129    0.02759 = 
         0.03168    0.00265    0.00297    0.00746 
C12   1    0.900082    0.028699    0.346660    11.00000    0.03233    0.01542 = 
         0.02463    0.00157    0.00009    0.00364 
AFIX  23 
H12A  2    0.928757   -0.021261    0.321585    11.00000   -1.20000 
H12B  2    0.842277   -0.030969    0.354074    11.00000   -1.20000 
AFIX   0 
N12   3    0.649763    0.117888    0.589645    11.00000    0.01563    0.01891 = 
         0.02008   -0.00234    0.00040   -0.00118 
O12   4    0.454553    0.152435    0.597040    11.00000    0.01650    0.02526 = 
         0.02585    0.00019    0.00257    0.00082 
C14   1    0.928651    0.493600    0.301496    11.00000    0.01664    0.01647 = 
         0.01918    0.00422   -0.00044   -0.00091 
N14   3    0.760608    0.056675    0.646718    11.00000    0.01840    0.02976 = 
         0.02232    0.00217    0.00048   -0.00105 
C13   1    0.977930    0.039571    0.387350    11.00000    0.03047    0.02195 = 
         0.02729    0.00089   -0.00171    0.00430 
AFIX 137 
H13A  2    1.000354   -0.061671    0.396609    11.00000   -1.50000 
H13B  2    0.948685    0.088742    0.411978    11.00000   -1.50000 
H13C  2    1.034795    0.098632    0.379622    11.00000   -1.50000 
AFIX   0 
N13   3    0.714350    0.172309    0.625772    11.00000    0.01786    0.02691 = 
         0.02238   -0.00253    0.00014   -0.00343 
C15   1    0.991981    0.420257    0.273215    11.00000    0.02248    0.02192 = 
         0.02070   -0.00027    0.00106   -0.00131 
AFIX  43 
H15   2    0.968918    0.341235    0.253469    11.00000   -1.20000 
AFIX   0 
C18   1    1.062577    0.664413    0.333710    11.00000    0.02401    0.01937 = 
         0.02558    0.00248   -0.00316   -0.00467 
AFIX  43 
H18   2    1.085781    0.743989    0.353220    11.00000   -1.20000 
AFIX   0 
C17   1    1.125317    0.593252    0.306265    11.00000    0.01737    0.02768 = 
         0.02810    0.00770   -0.00059   -0.00450 
AFIX  43 
H17   2    1.192543    0.625183    0.307243    11.00000   -1.20000 
AFIX   0 
C16   1    1.090350    0.472570    0.276524    11.00000    0.01989    0.02971 = 
         0.02340    0.00374    0.00405    0.00044 
AFIX  43 
H16   2    1.135488    0.426975    0.258568    11.00000   -1.20000 
AFIX   0 
C19   1    0.961823    0.612214    0.331157    11.00000    0.02007    0.01621 = 
         0.01987    0.00315   -0.00099   -0.00108 
C21   1    1.042465    0.429058    0.428012    11.00000    0.02824    0.02469 = 
         0.02867    0.00535    0.01031    0.00245 
AFIX 137 
H21A  2    1.009744    0.385047    0.400286    11.00000   -1.50000 
H21B  2    1.114098    0.437622    0.425983    11.00000   -1.50000 
H21C  2    1.014729    0.529141    0.432385    11.00000   -1.50000 
AFIX   0 
C22   1    1.110139    0.240276    0.487490    11.00000    0.02133    0.02330 = 
         0.03159    0.00280    0.00445    0.00223 
AFIX 137 
H22A  2    1.098541    0.133863    0.480142    11.00000   -1.50000 
H22B  2    1.116070    0.253430    0.520061    11.00000   -1.50000 
H22C  2    1.171753    0.273496    0.476155    11.00000   -1.50000 
AFIX   0 
C23   1    0.930917    0.315485    0.479506    11.00000    0.02053    0.01684 = 
         0.01894   -0.00367    0.00177   -0.00038 
C24   1    0.847892    0.402332    0.459183    11.00000    0.02537    0.01858 = 
         0.01946    0.00240    0.00206    0.00101 
AFIX  43 
H24   2    0.856247    0.466501    0.434625    11.00000   -1.20000 
AFIX   0 
C25   1    0.755034    0.392732    0.475399    11.00000    0.02099    0.01887 = 
         0.02202   -0.00059   -0.00170    0.00295 
AFIX  43 
H25   2    0.702175    0.453373    0.461878    11.00000   -1.20000 
AFIX   0 
C26   1    0.736142    0.295097    0.511628    11.00000    0.02089    0.01601 = 
         0.02003   -0.00212    0.00034    0.00061 
C27   1    0.817900    0.202714    0.530087    11.00000    0.02197    0.01808 = 
         0.02071    0.00245    0.00238    0.00069 
AFIX  43 
H27   2    0.808203    0.133927    0.553376    11.00000   -1.20000 
AFIX   0 
C28   1    0.911452    0.211904    0.514499    11.00000    0.02068    0.01853 = 
         0.02208    0.00125    0.00003    0.00321 
AFIX  43 
H28   2    0.963508    0.148345    0.527271    11.00000   -1.20000 
AFIX   0 
C29   1    0.635350    0.297003    0.525778    11.00000    0.01980    0.01562 = 
         0.02285   -0.00330   -0.00158    0.00173 
AFIX  43 
H29   2    0.590661    0.362937    0.508744    11.00000   -1.20000 
AFIX   0 
C30   1    0.593583    0.221297    0.559033    11.00000    0.01785    0.01644 = 
         0.02268   -0.00348   -0.00039    0.00143 
C31   1    0.485193    0.244728    0.564757    11.00000    0.02063    0.01797 = 
         0.02124   -0.00477    0.00152   -0.00032 
C32   1    0.346192    0.150813    0.601462    11.00000    0.01704    0.02921 = 
         0.03234   -0.00051    0.00638    0.00094 
AFIX  23 
H32A  2    0.318034    0.252683    0.595658    11.00000   -1.20000 
H32B  2    0.335204    0.121178    0.632293    11.00000   -1.20000 
AFIX   0 
C33   1    0.294024    0.038496    0.567706    11.00000    0.02408    0.03956 = 
         0.03896    0.00100   -0.00083   -0.00706 
AFIX 137 
H33A  2    0.302983    0.070454    0.537201    11.00000   -1.50000 
H33B  2    0.222822    0.035162    0.571158    11.00000   -1.50000 
H33C  2    0.323009   -0.061731    0.573238    11.00000   -1.50000 
AFIX   0 
C34   1    0.655637   -0.038180    0.587997    11.00000    0.01529    0.01935 = 
         0.02124    0.00071    0.00630    0.00090 
C35   1    0.607410   -0.148617    0.558645    11.00000    0.02065    0.02290 = 
         0.02348   -0.00161    0.00328   -0.00005 
AFIX  43 
H35   2    0.560498   -0.122057    0.533999    11.00000   -1.20000 
AFIX   0 
C36   1    0.633565   -0.299138    0.568428    11.00000    0.02801    0.02193 = 
         0.03320   -0.00375    0.01051   -0.00140 
AFIX  43 
H36   2    0.603545   -0.376467    0.549749    11.00000   -1.20000 
AFIX   0 
C37   1    0.704292   -0.339518    0.605805    11.00000    0.02852    0.02189 = 
         0.03644    0.00738    0.01441    0.00494 
AFIX  43 
H37   2    0.719052   -0.442668    0.611395    11.00000   -1.20000 
AFIX   0 
C38   1    0.751932   -0.230517    0.634162    11.00000    0.02043    0.03108 = 
         0.02767    0.01051    0.00793    0.00555 
AFIX  43 
H38   2    0.799069   -0.257544    0.658674    11.00000   -1.20000 
AFIX   0 
C39   1    0.726696   -0.076662    0.624703    11.00000    0.01541    0.02676 = 
         0.02242    0.00289    0.00563   -0.00034 
HKLF 4 
  
  
  
  
REM  18005_a.res in P2(1)/c 
REM R1 =  0.0369 for    5301 Fo > 4sig(Fo)  and  0.0435 for all    6189 data 
REM    458 parameters refined using      7 restraints 
  
END 
  
WGHT      0.0527      0.7521 
  
REM Instructions for potential hydrogen bonds 
EQIV $1 x, y+1, z 
HTAB C8 O1_$1 
EQIV $2 -x+2, -y+1, -z+1 
HTAB C18 N14_$2 
  
REM Highest difference peak  0.267,  deepest hole -0.252,  1-sigma level  0.060 
Q1    1   0.7032 -0.0702  0.6026  11.00000  0.05    0.27 
Q2    1   0.7054  0.3790  0.2856  11.00000  0.05    0.26 
Q3    1   0.7940  0.4141  0.2989  11.00000  0.05    0.24 
Q4    1   0.7274 -0.1440  0.6363  11.00000  0.05    0.23 
Q5    1   0.5819  0.7897  0.2083  11.00000  0.05    0.23 
Q6    1   0.6018  0.2021  0.5317  11.00000  0.05    0.22 
Q7    1   0.6397 -0.2199  0.5613  11.00000  0.05    0.22 
Q8    1   0.6202  0.1634  0.5732  11.00000  0.05    0.22 
Q9    1   0.6418 -0.0824  0.5708  11.00000  0.05    0.22 
Q10   1   0.5785  0.5205  0.2308  11.00000  0.05    0.22 
Q11   1   0.6614  0.4690  0.2513  11.00000  0.05    0.21 
Q12   1   0.6573  0.0375  0.5795  11.00000  0.05    0.21 
Q13   1   0.8396 -0.0593  0.3312  11.00000  0.05    0.21 
Q14   1   0.7446  0.3656  0.2679  11.00000  0.05    0.21 
Q15   1   0.7778  0.2890  0.2942  11.00000  0.05    0.20 
Q16   1   0.6209  0.2863  0.5551  11.00000  0.05    0.20 
Q17   1   0.6838 -0.2986  0.5866  11.00000  0.05    0.20 
Q18   1   1.0567  0.4242  0.2874  11.00000  0.05    0.20 
Q19   1   0.6581  0.5910  0.2411  11.00000  0.05    0.20 
Q20   1   1.1185  0.4895  0.3084  11.00000  0.05    0.19 
;
_shelx_res_checksum              697
####################################################################### 
# 
# This file contains crystal structure data downloaded from the 
# Cambridge Structural Database (CSD) hosted by the Cambridge 
# Crystallographic Data Centre (CCDC).
# 
# Full information about CCDC data access policies and citation 
# guidelines are available at http://www.ccdc.cam.ac.uk/access/V1 
# 
# Audit and citation data items may have been added by the CCDC. 
# Please retain this information to preserve the provenance of 
# this file and to allow appropriate attribution of the data. 
# 
#######################################################################

data_18026_s_a
_database_code_depnum_ccdc_archive 'CCDC 1882468'
loop_
_audit_author_name
_audit_author_address
'Gabriel Alejandro Valdivia Berroeta'
;Brigham Young university
United States of America
;
_audit_update_record             
;
2018-11-30 deposited with the CCDC.	2019-03-06 downloaded from the CCDC.
;

_audit_creation_method           SHELXL-2016/6
_shelx_SHELXL_version_number     2016/6
_chemical_name_systematic        ?
_chemical_name_common            ?
_chemical_melting_point          ?
_chemical_formula_moiety         'C19 H20 N4 O2'
_chemical_formula_sum            'C19 H20 N4 O2'
_chemical_formula_weight         336.39

loop_
_atom_type_symbol
_atom_type_description
_atom_type_scat_dispersion_real
_atom_type_scat_dispersion_imag
_atom_type_scat_source
C C 0.0181 0.0091 'International Tables Vol C Tables 4.2.6.8 and 6.1.1.4'
H H 0.0000 0.0000 'International Tables Vol C Tables 4.2.6.8 and 6.1.1.4'
N N 0.0311 0.0180 'International Tables Vol C Tables 4.2.6.8 and 6.1.1.4'
O O 0.0492 0.0322 'International Tables Vol C Tables 4.2.6.8 and 6.1.1.4'

_space_group_crystal_system      monoclinic
_space_group_IT_number           14
_space_group_name_H-M_alt        'P 21/c'
_space_group_name_Hall           '-P 2ybc'

_shelx_space_group_comment       
; 
The symmetry employed for this shelxl refinement is uniquely defined 
by the following loop, which should always be used as a source of 
symmetry information in preference to the above space-group names. 
They are only intended as comments. 
;

loop_
_space_group_symop_operation_xyz
'x, y, z'
'-x, y+1/2, -z+1/2'
'-x, -y, -z'
'x, -y-1/2, z-1/2'

_cell_length_a                   9.0183(7)
_cell_length_b                   8.3790(7)
_cell_length_c                   23.0425(18)
_cell_angle_alpha                90
_cell_angle_beta                 97.233(4)
_cell_angle_gamma                90
_cell_volume                     1727.3(2)
_cell_formula_units_Z            4
_cell_measurement_temperature    100(2)
_cell_measurement_reflns_used    5522
_cell_measurement_theta_min      4.94
_cell_measurement_theta_max      68.28

_exptl_crystal_description       Block
_exptl_crystal_colour            yellow
_exptl_crystal_density_meas      ?
_exptl_crystal_density_method    'not measured'
_exptl_crystal_density_diffrn    1.294
_exptl_crystal_F_000             712
_exptl_transmission_factor_min   ?
_exptl_transmission_factor_max   ?
_exptl_crystal_size_max          0.507
_exptl_crystal_size_mid          0.453
_exptl_crystal_size_min          0.184
_exptl_absorpt_coefficient_mu    0.700
_shelx_estimated_absorpt_T_min   0.718
_shelx_estimated_absorpt_T_max   0.882
_exptl_absorpt_correction_type   multi-scan
_exptl_absorpt_correction_T_min  0.6638
_exptl_absorpt_correction_T_max  0.7531
_exptl_absorpt_process_details   'SADABS (Sheldrick, 2009)'
_exptl_absorpt_special_details   ?
_diffrn_ambient_temperature      100(2)
_diffrn_radiation_wavelength     1.54178
_diffrn_radiation_type           CuK\a
_diffrn_source                   'Bruker-Nonius FR591 Cu rotating anode'
_diffrn_measurement_device_type  'Bruker APEX-II CCD'
_diffrn_measurement_method       '\f and \w scans'
_diffrn_detector_area_resol_mean ?
_diffrn_reflns_number            29779
_diffrn_reflns_av_unetI/netI     0.0220
_diffrn_reflns_av_R_equivalents  0.0489
_diffrn_reflns_limit_h_min       -10
_diffrn_reflns_limit_h_max       10
_diffrn_reflns_limit_k_min       -10
_diffrn_reflns_limit_k_max       9
_diffrn_reflns_limit_l_min       -27
_diffrn_reflns_limit_l_max       27
_diffrn_reflns_theta_min         4.943
_diffrn_reflns_theta_max         68.657
_diffrn_reflns_theta_full        67.679
_diffrn_measured_fraction_theta_max 0.993
_diffrn_measured_fraction_theta_full 1.000
_diffrn_reflns_Laue_measured_fraction_max 0.993
_diffrn_reflns_Laue_measured_fraction_full 1.000
_diffrn_reflns_point_group_measured_fraction_max 0.993
_diffrn_reflns_point_group_measured_fraction_full 1.000
_reflns_number_total             3156
_reflns_number_gt                2911
_reflns_threshold_expression     'I > 2\s(I)'
_reflns_Friedel_coverage         0.000
_reflns_Friedel_fraction_max     .
_reflns_Friedel_fraction_full    .

_reflns_special_details          
; 
 Reflections were merged by SHELXL according to the crystal 
 class for the calculation of statistics and refinement. 
  
 _reflns_Friedel_fraction is defined as the number of unique 
 Friedel pairs measured divided by the number that would be 
 possible theoretically, ignoring centric projections and 
 systematic absences. 
;

_computing_data_collection       'Bruker APEX2'
_computing_cell_refinement       'Bruker SAINT'
_computing_data_reduction        'Bruker SAINT'
_computing_structure_solution    'SHELXT 2014/5 (Sheldrick, 2014)'
_computing_structure_refinement  'SHELXL-2016/6 (Sheldrick, 2016)'
_computing_molecular_graphics    'Bruker SHELXTL'
_computing_publication_material  'Bruker SHELXTL'
_refine_special_details          
; 
 Bruker-Nonius FR591 rotating Cu anode, MACH3 Nonius kappa 
 goniometer, Bruker APEX-II CCD detector, Kryoflex low temperature device 
;
_refine_ls_structure_factor_coef Fsqd
_refine_ls_matrix_type           full
_refine_ls_weighting_scheme      calc
_refine_ls_weighting_details     
'w=1/[\s^2^(Fo^2^)+(0.0483P)^2^+0.7115P] where P=(Fo^2^+2Fc^2^)/3'
_atom_sites_solution_primary     direct
_atom_sites_solution_secondary   difmap
_atom_sites_solution_hydrogens   geom
_refine_ls_hydrogen_treatment    constr
_refine_ls_extinction_method     'SHELXL-2016/6 (Sheldrick 2016)'
_refine_ls_extinction_coef       0.0016(2)
_refine_ls_extinction_expression Fc^*^=kFc[1+0.001xFc^2^\l^3^/sin(2\q)]^-1/4^
_refine_ls_number_reflns         3156
_refine_ls_number_parameters     230
_refine_ls_number_restraints     0
_refine_ls_R_factor_all          0.0392
_refine_ls_R_factor_gt           0.0366
_refine_ls_wR_factor_ref         0.0962
_refine_ls_wR_factor_gt          0.0943
_refine_ls_goodness_of_fit_ref   1.051
_refine_ls_restrained_S_all      1.051
_refine_ls_shift/su_max          0.001
_refine_ls_shift/su_mean         0.000

loop_
_atom_site_label
_atom_site_type_symbol
_atom_site_fract_x
_atom_site_fract_y
_atom_site_fract_z
_atom_site_U_iso_or_equiv
_atom_site_adp_type
_atom_site_occupancy
_atom_site_site_symmetry_order
_atom_site_calc_flag
_atom_site_refinement_flags_posn
_atom_site_refinement_flags_adp
_atom_site_refinement_flags_occupancy
_atom_site_disorder_assembly
_atom_site_disorder_group
O1 O 0.34900(10) -0.11031(11) 0.51892(4) 0.0236(2) Uani 1 1 d . . . . .
C1 C 0.55963(16) 0.87814(17) 0.70243(6) 0.0267(3) Uani 1 1 d . . . . .
H1A H 0.627718 0.967601 0.712960 0.040 Uiso 1 1 calc R U . . .
H1B H 0.574918 0.795909 0.732838 0.040 Uiso 1 1 calc R U . . .
H1C H 0.456081 0.916035 0.698938 0.040 Uiso 1 1 calc R U . . .
N1 N 0.58952(12) 0.81122(13) 0.64691(5) 0.0226(3) Uani 1 1 d . . . . .
C2 C 0.68635(15) 0.90141(16) 0.61324(6) 0.0256(3) Uani 1 1 d . . . . .
H2A H 0.648686 0.893948 0.571535 0.038 Uiso 1 1 calc R U . . .
H2B H 0.787850 0.857689 0.619988 0.038 Uiso 1 1 calc R U . . .
H2C H 0.687907 1.013495 0.625447 0.038 Uiso 1 1 calc R U . . .
N2 N 0.05756(11) 0.19134(13) 0.60524(5) 0.0196(2) Uani 1 1 d . . . . .
O2 O 0.16998(10) -0.15783(10) 0.57614(4) 0.0205(2) Uani 1 1 d . . . . .
N3 N 0.18857(11) 0.12720(12) 0.62599(4) 0.0164(2) Uani 1 1 d . . . . .
C3 C 0.54167(13) 0.66241(15) 0.63006(5) 0.0184(3) Uani 1 1 d . . . . .
N4 N 0.21786(11) 0.10730(12) 0.68388(4) 0.0185(2) Uani 1 1 d . . . . .
C4 C 0.43643(14) 0.57922(15) 0.65952(5) 0.0201(3) Uani 1 1 d . . . . .
H4 H 0.399015 0.628298 0.691886 0.024 Uiso 1 1 calc R U . . .
C7 C 0.54555(13) 0.43164(15) 0.56671(5) 0.0173(3) Uani 1 1 d . . . . .
H7 H 0.585188 0.380743 0.535189 0.021 Uiso 1 1 calc R U . . .
C6 C 0.44083(13) 0.34929(15) 0.59539(5) 0.0174(3) Uani 1 1 d . . . . .
C5 C 0.38724(14) 0.42908(15) 0.64232(5) 0.0190(3) Uani 1 1 d . . . . .
H5 H 0.315196 0.377873 0.662658 0.023 Uiso 1 1 calc R U . . .
C9 C 0.40005(13) 0.19050(15) 0.57422(5) 0.0176(3) Uani 1 1 d . . . . .
H9 H 0.459562 0.151413 0.546110 0.021 Uiso 1 1 calc R U . . .
C8 C 0.59329(13) 0.58357(15) 0.58243(5) 0.0185(3) Uani 1 1 d . . . . .
H8 H 0.662045 0.635980 0.560836 0.022 Uiso 1 1 calc R U . . .
C10 C 0.29410(13) 0.08808(15) 0.58678(5) 0.0174(3) Uani 1 1 d . . . . .
C11 C 0.27618(13) -0.06855(15) 0.55675(5) 0.0179(3) Uani 1 1 d . . . . .
C12 C 0.14184(15) -0.30932(15) 0.54564(6) 0.0223(3) Uani 1 1 d . . . . .
H12A H 0.233620 -0.375326 0.549813 0.027 Uiso 1 1 calc R U . . .
H12B H 0.110113 -0.290689 0.503481 0.027 Uiso 1 1 calc R U . . .
C13 C 0.0210(2) -0.3917(2) 0.57269(8) 0.0447(4) Uani 1 1 d . . . . .
H13A H -0.071589 -0.329693 0.565258 0.067 Uiso 1 1 calc R U . . .
H13B H 0.050281 -0.401105 0.614970 0.067 Uiso 1 1 calc R U . . .
H13C H 0.004923 -0.498344 0.555611 0.067 Uiso 1 1 calc R U . . .
C14 C 0.09296(13) 0.16554(14) 0.70321(5) 0.0178(3) Uani 1 1 d . . . . .
C15 C -0.00618(13) 0.21664(14) 0.65435(5) 0.0183(3) Uani 1 1 d . . . . .
C16 C -0.14599(15) 0.28437(16) 0.66117(6) 0.0247(3) Uani 1 1 d . . . . .
H16 H -0.213388 0.318326 0.628485 0.030 Uiso 1 1 calc R U . . .
C17 C -0.17980(15) 0.29878(16) 0.71691(7) 0.0273(3) Uani 1 1 d . . . . .
H17 H -0.273493 0.343166 0.723062 0.033 Uiso 1 1 calc R U . . .
C18 C -0.07908(16) 0.24939(16) 0.76627(6) 0.0270(3) Uani 1 1 d . . . . .
H18 H -0.107104 0.263498 0.804327 0.032 Uiso 1 1 calc R U . . .
C19 C 0.05626(15) 0.18250(16) 0.76067(6) 0.0243(3) Uani 1 1 d . . . . .
H19 H 0.122495 0.149015 0.793772 0.029 Uiso 1 1 calc R U . . .

loop_
_atom_site_aniso_label
_atom_site_aniso_U_11
_atom_site_aniso_U_22
_atom_site_aniso_U_33
_atom_site_aniso_U_23
_atom_site_aniso_U_13
_atom_site_aniso_U_12
O1 0.0276(5) 0.0218(5) 0.0235(5) -0.0050(4) 0.0115(4) -0.0035(4)
C1 0.0325(7) 0.0223(7) 0.0255(7) -0.0063(5) 0.0047(5) -0.0022(6)
N1 0.0270(6) 0.0196(5) 0.0215(5) -0.0030(4) 0.0039(4) -0.0039(4)
C2 0.0283(7) 0.0198(6) 0.0289(7) -0.0015(5) 0.0047(5) -0.0046(5)
N2 0.0189(5) 0.0191(5) 0.0204(5) -0.0009(4) 0.0007(4) 0.0012(4)
O2 0.0231(5) 0.0173(4) 0.0226(4) -0.0037(3) 0.0084(3) -0.0044(3)
N3 0.0174(5) 0.0154(5) 0.0166(5) 0.0005(4) 0.0033(4) -0.0011(4)
C3 0.0180(6) 0.0184(6) 0.0176(6) 0.0011(5) -0.0021(4) 0.0010(5)
N4 0.0198(5) 0.0192(5) 0.0170(5) 0.0018(4) 0.0040(4) 0.0010(4)
C4 0.0235(6) 0.0210(6) 0.0161(6) -0.0010(5) 0.0034(5) 0.0014(5)
C7 0.0168(6) 0.0201(6) 0.0150(6) 0.0002(5) 0.0013(4) 0.0016(5)
C6 0.0178(6) 0.0181(6) 0.0157(6) 0.0021(5) 0.0005(4) 0.0009(5)
C5 0.0201(6) 0.0204(6) 0.0170(6) 0.0022(5) 0.0038(5) -0.0012(5)
C9 0.0191(6) 0.0187(6) 0.0152(6) 0.0010(5) 0.0024(4) 0.0024(5)
C8 0.0172(6) 0.0208(6) 0.0174(6) 0.0027(5) 0.0019(5) -0.0012(5)
C10 0.0184(6) 0.0183(6) 0.0158(6) -0.0003(5) 0.0035(4) 0.0014(5)
C11 0.0177(6) 0.0190(6) 0.0172(6) 0.0015(5) 0.0023(4) -0.0004(5)
C12 0.0290(7) 0.0175(6) 0.0207(6) -0.0050(5) 0.0043(5) -0.0046(5)
C13 0.0502(10) 0.0349(9) 0.0544(10) -0.0193(8) 0.0275(8) -0.0230(8)
C14 0.0189(6) 0.0141(6) 0.0209(6) 0.0005(5) 0.0048(5) -0.0014(5)
C15 0.0185(6) 0.0143(6) 0.0222(6) -0.0010(5) 0.0033(5) -0.0020(5)
C16 0.0195(6) 0.0213(7) 0.0329(7) -0.0018(5) 0.0021(5) 0.0018(5)
C17 0.0219(6) 0.0216(7) 0.0404(8) -0.0035(6) 0.0121(6) 0.0016(5)
C18 0.0335(7) 0.0226(7) 0.0282(7) -0.0006(5) 0.0162(6) 0.0006(6)
C19 0.0302(7) 0.0225(7) 0.0213(6) 0.0025(5) 0.0078(5) 0.0023(5)

_geom_special_details            
; 
 All esds (except the esd in the dihedral angle between two l.s. planes) 
 are estimated using the full covariance matrix.  The cell esds are taken 
 into account individually in the estimation of esds in distances, angles 
 and torsion angles; correlations between esds in cell parameters are only 
 used when they are defined by crystal symmetry.  An approximate (isotropic) 
 treatment of cell esds is used for estimating esds involving l.s. planes. 
;

loop_
_geom_bond_atom_site_label_1
_geom_bond_atom_site_label_2
_geom_bond_distance
_geom_bond_site_symmetry_2
_geom_bond_publ_flag
O1 C11 1.2074(15) . ?
C1 N1 1.4528(16) . ?
C1 H1A 0.9800 . ?
C1 H1B 0.9800 . ?
C1 H1C 0.9800 . ?
N1 C3 1.3599(17) . ?
N1 C2 1.4513(17) . ?
C2 H2A 0.9800 . ?
C2 H2B 0.9800 . ?
C2 H2C 0.9800 . ?
N2 N3 1.3309(14) . ?
N2 C15 1.3490(16) . ?
O2 C11 1.3358(15) . ?
O2 C12 1.4575(15) . ?
N3 N4 1.3371(14) . ?
N3 C10 1.4304(15) . ?
C3 C8 1.4094(17) . ?
C3 C4 1.4176(17) . ?
N4 C14 1.3535(16) . ?
C4 C5 1.3756(18) . ?
C4 H4 0.9500 . ?
C7 C8 1.3776(18) . ?
C7 C6 1.4008(17) . ?
C7 H7 0.9500 . ?
C6 C5 1.4076(17) . ?
C6 C9 1.4485(17) . ?
C5 H5 0.9500 . ?
C9 C10 1.3426(17) . ?
C9 H9 0.9500 . ?
C8 H8 0.9500 . ?
C10 C11 1.4830(17) . ?
C12 C13 1.4909(19) . ?
C12 H12A 0.9900 . ?
C12 H12B 0.9900 . ?
C13 H13A 0.9800 . ?
C13 H13B 0.9800 . ?
C13 H13C 0.9800 . ?
C14 C19 1.4118(18) . ?
C14 C15 1.4131(17) . ?
C15 C16 1.4094(18) . ?
C16 C17 1.362(2) . ?
C16 H16 0.9500 . ?
C17 C18 1.425(2) . ?
C17 H17 0.9500 . ?
C18 C19 1.3638(19) . ?
C18 H18 0.9500 . ?
C19 H19 0.9500 . ?

loop_
_geom_angle_atom_site_label_1
_geom_angle_atom_site_label_2
_geom_angle_atom_site_label_3
_geom_angle
_geom_angle_site_symmetry_1
_geom_angle_site_symmetry_3
_geom_angle_publ_flag
N1 C1 H1A 109.5 . . ?
N1 C1 H1B 109.5 . . ?
H1A C1 H1B 109.5 . . ?
N1 C1 H1C 109.5 . . ?
H1A C1 H1C 109.5 . . ?
H1B C1 H1C 109.5 . . ?
C3 N1 C2 121.03(11) . . ?
C3 N1 C1 121.19(11) . . ?
C2 N1 C1 117.43(11) . . ?
N1 C2 H2A 109.5 . . ?
N1 C2 H2B 109.5 . . ?
H2A C2 H2B 109.5 . . ?
N1 C2 H2C 109.5 . . ?
H2A C2 H2C 109.5 . . ?
H2B C2 H2C 109.5 . . ?
N3 N2 C15 102.40(10) . . ?
C11 O2 C12 114.53(9) . . ?
N2 N3 N4 117.63(10) . . ?
N2 N3 C10 119.78(10) . . ?
N4 N3 C10 122.54(10) . . ?
N1 C3 C8 121.87(11) . . ?
N1 C3 C4 121.44(11) . . ?
C8 C3 C4 116.69(11) . . ?
N3 N4 C14 102.44(10) . . ?
C5 C4 C3 121.52(11) . . ?
C5 C4 H4 119.2 . . ?
C3 C4 H4 119.2 . . ?
C8 C7 C6 122.55(11) . . ?
C8 C7 H7 118.7 . . ?
C6 C7 H7 118.7 . . ?
C7 C6 C5 116.46(11) . . ?
C7 C6 C9 116.82(11) . . ?
C5 C6 C9 126.71(11) . . ?
C4 C5 C6 121.75(11) . . ?
C4 C5 H5 119.1 . . ?
C6 C5 H5 119.1 . . ?
C10 C9 C6 132.21(11) . . ?
C10 C9 H9 113.9 . . ?
C6 C9 H9 113.9 . . ?
C7 C8 C3 120.99(11) . . ?
C7 C8 H8 119.5 . . ?
C3 C8 H8 119.5 . . ?
C9 C10 N3 122.53(11) . . ?
C9 C10 C11 120.25(11) . . ?
N3 C10 C11 117.10(10) . . ?
O1 C11 O2 123.86(11) . . ?
O1 C11 C10 123.79(11) . . ?
O2 C11 C10 112.34(10) . . ?
O2 C12 C13 107.07(10) . . ?
O2 C12 H12A 110.3 . . ?
C13 C12 H12A 110.3 . . ?
O2 C12 H12B 110.3 . . ?
C13 C12 H12B 110.3 . . ?
H12A C12 H12B 108.6 . . ?
C12 C13 H13A 109.5 . . ?
C12 C13 H13B 109.5 . . ?
H13A C13 H13B 109.5 . . ?
C12 C13 H13C 109.5 . . ?
H13A C13 H13C 109.5 . . ?
H13B C13 H13C 109.5 . . ?
N4 C14 C19 130.40(12) . . ?
N4 C14 C15 108.43(11) . . ?
C19 C14 C15 121.15(11) . . ?
N2 C15 C16 129.68(12) . . ?
N2 C15 C14 109.10(11) . . ?
C16 C15 C14 121.21(12) . . ?
C17 C16 C15 116.77(13) . . ?
C17 C16 H16 121.6 . . ?
C15 C16 H16 121.6 . . ?
C16 C17 C18 122.08(12) . . ?
C16 C17 H17 119.0 . . ?
C18 C17 H17 119.0 . . ?
C19 C18 C17 122.14(13) . . ?
C19 C18 H18 118.9 . . ?
C17 C18 H18 118.9 . . ?
C18 C19 C14 116.64(12) . . ?
C18 C19 H19 121.7 . . ?
C14 C19 H19 121.7 . . ?

_refine_diff_density_max         0.351
_refine_diff_density_min         -0.305
_refine_diff_density_rms         0.040

_shelx_res_file                  
; 
TITL 18026_s_a.res in P2(1)/c 
    18026_s_a.res 
    created by SHELXL-2016/6 at 10:04:12 on 31-May-2018 
REM Old TITL 18026_s in P2(1)/c 
REM SHELXT solution in P2(1)/c 
REM R1 0.112,  Rweak 0.003,  Alpha 0.014,  Orientation as input 
REM Formula found by SHELXT:  C20 N3 O2 
CELL  1.54178   9.0183   8.3790  23.0425   90.000   97.233   90.000 
ZERR    4.000   0.0007   0.0007   0.0018    0.000    0.004    0.000 
LATT  1 
SYMM -X, 1/2+Y, 1/2-Z 
SFAC C H N O 
UNIT 76 80 16 8 
TEMP -173 
SIZE 0.184 0.453 0.507 
L.S. 10 
BOND $H 
LIST 6 
FMAP 2 
PLAN 20 
ACTA 
WGHT    0.048300    0.711500 
EXTI    0.001577 
FVAR       0.56651 
O1    4    0.349001   -0.110314    0.518917    11.00000    0.02755    0.02176 = 
         0.02351   -0.00498    0.01146   -0.00350 
C1    1    0.559627    0.878135    0.702428    11.00000    0.03254    0.02231 = 
         0.02548   -0.00628    0.00468   -0.00222 
AFIX 137 
H1A   2    0.627718    0.967601    0.712960    11.00000   -1.50000 
H1B   2    0.574918    0.795909    0.732838    11.00000   -1.50000 
H1C   2    0.456081    0.916035    0.698938    11.00000   -1.50000 
AFIX   0 
N1    3    0.589517    0.811219    0.646906    11.00000    0.02699    0.01957 = 
         0.02154   -0.00297    0.00390   -0.00391 
C2    1    0.686351    0.901410    0.613236    11.00000    0.02830    0.01978 = 
         0.02893   -0.00152    0.00469   -0.00457 
AFIX 137 
H2A   2    0.648686    0.893948    0.571535    11.00000   -1.50000 
H2B   2    0.787850    0.857689    0.619988    11.00000   -1.50000 
H2C   2    0.687907    1.013495    0.625447    11.00000   -1.50000 
AFIX   0 
N2    3    0.057556    0.191340    0.605235    11.00000    0.01888    0.01914 = 
         0.02040   -0.00094    0.00071    0.00117 
O2    4    0.169982   -0.157835    0.576137    11.00000    0.02311    0.01730 = 
         0.02258   -0.00368    0.00842   -0.00438 
N3    3    0.188575    0.127204    0.625991    11.00000    0.01739    0.01538 = 
         0.01662    0.00046    0.00330   -0.00112 
C3    1    0.541666    0.662409    0.630058    11.00000    0.01799    0.01840 = 
         0.01759    0.00113   -0.00210    0.00100 
N4    3    0.217864    0.107300    0.683876    11.00000    0.01980    0.01916 = 
         0.01704    0.00183    0.00397    0.00097 
C4    1    0.436430    0.579223    0.659520    11.00000    0.02354    0.02105 = 
         0.01605   -0.00105    0.00336    0.00143 
AFIX  43 
H4    2    0.399015    0.628298    0.691886    11.00000   -1.20000 
AFIX   0 
C7    1    0.545549    0.431639    0.566707    11.00000    0.01675    0.02009 = 
         0.01500    0.00017    0.00133    0.00159 
AFIX  43 
H7    2    0.585188    0.380743    0.535189    11.00000   -1.20000 
AFIX   0 
C6    1    0.440827    0.349290    0.595394    11.00000    0.01785    0.01815 = 
         0.01574    0.00214    0.00053    0.00087 
C5    1    0.387244    0.429077    0.642322    11.00000    0.02006    0.02038 = 
         0.01700    0.00216    0.00379   -0.00122 
AFIX  43 
H5    2    0.315196    0.377873    0.662658    11.00000   -1.20000 
AFIX   0 
C9    1    0.400045    0.190504    0.574221    11.00000    0.01909    0.01874 = 
         0.01517    0.00096    0.00237    0.00241 
AFIX  43 
H9    2    0.459562    0.151413    0.546110    11.00000   -1.20000 
AFIX   0 
C8    1    0.593292    0.583566    0.582426    11.00000    0.01721    0.02075 = 
         0.01740    0.00274    0.00192   -0.00124 
AFIX  43 
H8    2    0.662045    0.635980    0.560836    11.00000   -1.20000 
AFIX   0 
C10   1    0.294105    0.088081    0.586780    11.00000    0.01840    0.01826 = 
         0.01581   -0.00025    0.00350    0.00137 
C11   1    0.276183   -0.068549    0.556747    11.00000    0.01768    0.01899 = 
         0.01721    0.00151    0.00233   -0.00044 
C12   1    0.141843   -0.309323    0.545643    11.00000    0.02901    0.01747 = 
         0.02074   -0.00502    0.00433   -0.00464 
AFIX  23 
H12A  2    0.233620   -0.375326    0.549813    11.00000   -1.20000 
H12B  2    0.110113   -0.290689    0.503481    11.00000   -1.20000 
AFIX   0 
C13   1    0.021013   -0.391671    0.572687    11.00000    0.05025    0.03491 = 
         0.05442   -0.01935    0.02753   -0.02302 
AFIX 137 
H13A  2   -0.071589   -0.329693    0.565258    11.00000   -1.50000 
H13B  2    0.050281   -0.401105    0.614970    11.00000   -1.50000 
H13C  2    0.004923   -0.498344    0.555611    11.00000   -1.50000 
AFIX   0 
C14   1    0.092958    0.165540    0.703214    11.00000    0.01890    0.01407 = 
         0.02091    0.00051    0.00480   -0.00135 
C15   1   -0.006176    0.216638    0.654351    11.00000    0.01847    0.01434 = 
         0.02216   -0.00104    0.00335   -0.00198 
C16   1   -0.145990    0.284368    0.661174    11.00000    0.01953    0.02129 = 
         0.03286   -0.00179    0.00214    0.00175 
AFIX  43 
H16   2   -0.213388    0.318326    0.628485    11.00000   -1.20000 
AFIX   0 
C17   1   -0.179800    0.298780    0.716911    11.00000    0.02187    0.02160 = 
         0.04043   -0.00350    0.01207    0.00165 
AFIX  43 
H17   2   -0.273493    0.343166    0.723062    11.00000   -1.20000 
AFIX   0 
C18   1   -0.079079    0.249385    0.766274    11.00000    0.03349    0.02257 = 
         0.02822   -0.00060    0.01617    0.00058 
AFIX  43 
H18   2   -0.107104    0.263498    0.804327    11.00000   -1.20000 
AFIX   0 
C19   1    0.056256    0.182503    0.760674    11.00000    0.03023    0.02252 = 
         0.02133    0.00246    0.00784    0.00230 
AFIX  43 
H19   2    0.122495    0.149015    0.793772    11.00000   -1.20000 
AFIX   0 
HKLF 4 
  
  
  
  
REM  18026_s_a.res in P2(1)/c 
REM R1 =  0.0366 for    2911 Fo > 4sig(Fo)  and  0.0392 for all    3156 data 
REM    230 parameters refined using      0 restraints 
  
END 
  
WGHT      0.0483      0.7115 
  
REM Highest difference peak  0.351,  deepest hole -0.305,  1-sigma level  0.040 
Q1    1  -0.0485 -0.3396  0.5499  11.00000  0.05    0.35 
Q2    1   0.3772  0.1139  0.5974  11.00000  0.05    0.24 
Q3    1   0.0207  0.1678  0.6828  11.00000  0.05    0.24 
Q4    1   0.3104  0.1650  0.5673  11.00000  0.05    0.24 
Q5    1  -0.0351 -0.3404  0.6002  11.00000  0.05    0.22 
Q6    1   0.2748  0.0222  0.5714  11.00000  0.05    0.21 
Q7    1   0.5215  0.3687  0.5921  11.00000  0.05    0.20 
Q8    1   0.4250  0.3825  0.6194  11.00000  0.05    0.20 
Q9    1   0.3878  0.4023  0.6097  11.00000  0.05    0.20 
Q10   1   0.2949  0.0061  0.5834  11.00000  0.05    0.19 
Q11   1   0.4702  0.4001  0.5775  11.00000  0.05    0.19 
Q12   1   0.2538  0.1054  0.6059  11.00000  0.05    0.18 
Q13   1   0.3813  0.5284  0.6373  11.00000  0.05    0.18 
Q14   1  -0.0264 -0.4782  0.5462  11.00000  0.05    0.18 
Q15   1   0.4389  0.2498  0.6017  11.00000  0.05    0.18 
Q16   1   0.3897  0.2885  0.5791  11.00000  0.05    0.17 
Q17   1   0.0516  0.1299  0.7306  11.00000  0.05    0.17 
Q18   1   0.5170  0.5973  0.6547  11.00000  0.05    0.17 
Q19   1   0.5789  0.6178  0.6117  11.00000  0.05    0.17 
Q20   1  -0.1358  0.2316  0.7371  11.00000  0.05    0.17 
;
_shelx_res_checksum              38090
####################################################################### 
# 
# This file contains crystal structure data downloaded from the 
# Cambridge Structural Database (CSD) hosted by the Cambridge 
# Crystallographic Data Centre (CCDC).
# 
# Full information about CCDC data access policies and citation 
# guidelines are available at http://www.ccdc.cam.ac.uk/access/V1 
# 
# Audit and citation data items may have been added by the CCDC. 
# Please retain this information to preserve the provenance of 
# this file and to allow appropriate attribution of the data. 
# 
#######################################################################

data_18088_a
_database_code_depnum_ccdc_archive 'CCDC 1882467'
loop_
_audit_author_name
_audit_author_address
'Gabriel Alejandro Valdivia Berroeta'
;Brigham Young university
United States of America
;
_audit_update_record             
;
2018-11-30 deposited with the CCDC.	2019-03-06 downloaded from the CCDC.
;

_audit_creation_method           SHELXL-2017/1
_shelx_SHELXL_version_number     2017/1
_chemical_name_systematic        ?
_chemical_name_common            ?
_chemical_melting_point          ?
_chemical_formula_moiety         'C21 H22 N4 O3'
_chemical_formula_sum            'C21 H22 N4 O3'
_chemical_formula_weight         378.42

loop_
_atom_type_symbol
_atom_type_description
_atom_type_scat_dispersion_real
_atom_type_scat_dispersion_imag
_atom_type_scat_source
C C 0.0181 0.0091 'International Tables Vol C Tables 4.2.6.8 and 6.1.1.4'
H H 0.0000 0.0000 'International Tables Vol C Tables 4.2.6.8 and 6.1.1.4'
N N 0.0311 0.0180 'International Tables Vol C Tables 4.2.6.8 and 6.1.1.4'
O O 0.0492 0.0322 'International Tables Vol C Tables 4.2.6.8 and 6.1.1.4'

_space_group_crystal_system      orthorhombic
_space_group_IT_number           29
_space_group_name_H-M_alt        'P c a 21'
_space_group_name_Hall           'P 2c -2ac'

_shelx_space_group_comment       
; 
The symmetry employed for this shelxl refinement is uniquely defined 
by the following loop, which should always be used as a source of 
symmetry information in preference to the above space-group names. 
They are only intended as comments. 
;

loop_
_space_group_symop_operation_xyz
'x, y, z'
'-x, -y, z+1/2'
'x+1/2, -y, z'
'-x+1/2, y, z+1/2'

_cell_length_a                   17.5573(10)
_cell_length_b                   6.3237(4)
_cell_length_c                   33.7271(19)
_cell_angle_alpha                90
_cell_angle_beta                 90
_cell_angle_gamma                90
_cell_volume                     3744.6(4)
_cell_formula_units_Z            8
_cell_measurement_temperature    100(2)
_cell_measurement_reflns_used    9858
_cell_measurement_theta_min      2.62
_cell_measurement_theta_max      68.30

_exptl_crystal_description       Block
_exptl_crystal_colour            yellow
_exptl_crystal_density_meas      ?
_exptl_crystal_density_method    'not measured'
_exptl_crystal_density_diffrn    1.342
_exptl_crystal_F_000             1600
_exptl_transmission_factor_min   ?
_exptl_transmission_factor_max   ?
_exptl_crystal_size_max          0.356
_exptl_crystal_size_mid          0.290
_exptl_crystal_size_min          0.115
_exptl_absorpt_coefficient_mu    0.749
_shelx_estimated_absorpt_T_min   0.776
_shelx_estimated_absorpt_T_max   0.919
_exptl_absorpt_correction_type   multi-scan
_exptl_absorpt_correction_T_min  0.6495
_exptl_absorpt_correction_T_max  0.7531
_exptl_absorpt_process_details   'SADABS (Sheldrick, 2009)'
_exptl_absorpt_special_details   ?
_diffrn_ambient_temperature      100(2)
_diffrn_radiation_wavelength     1.54178
_diffrn_radiation_type           CuK\a
_diffrn_source                   'Bruker-Nonius FR591 Cu rotating anode'
_diffrn_measurement_device_type  'Bruker APEX-II CCD'
_diffrn_measurement_method       '\f and \w scans'
_diffrn_detector_area_resol_mean ?
_diffrn_reflns_number            62898
_diffrn_reflns_av_unetI/netI     0.0343
_diffrn_reflns_av_R_equivalents  0.0638
_diffrn_reflns_limit_h_min       -20
_diffrn_reflns_limit_h_max       21
_diffrn_reflns_limit_k_min       -7
_diffrn_reflns_limit_k_max       7
_diffrn_reflns_limit_l_min       -40
_diffrn_reflns_limit_l_max       38
_diffrn_reflns_theta_min         2.620
_diffrn_reflns_theta_max         68.623
_diffrn_reflns_theta_full        67.679
_diffrn_measured_fraction_theta_max 0.995
_diffrn_measured_fraction_theta_full 0.999
_diffrn_reflns_Laue_measured_fraction_max 0.995
_diffrn_reflns_Laue_measured_fraction_full 0.999
_diffrn_reflns_point_group_measured_fraction_max 0.995
_diffrn_reflns_point_group_measured_fraction_full 0.999
_reflns_number_total             6840
_reflns_number_gt                6508
_reflns_threshold_expression     'I > 2\s(I)'
_reflns_Friedel_coverage         0.963
_reflns_Friedel_fraction_max     0.995
_reflns_Friedel_fraction_full    0.999

_reflns_special_details          
; 
 Reflections were merged by SHELXL according to the crystal 
 class for the calculation of statistics and refinement. 
  
 _reflns_Friedel_fraction is defined as the number of unique 
 Friedel pairs measured divided by the number that would be 
 possible theoretically, ignoring centric projections and 
 systematic absences. 
;

_computing_data_collection       'Bruker APEX2'
_computing_cell_refinement       'Bruker SAINT'
_computing_data_reduction        'Bruker SAINT'
_computing_structure_solution    'SHELXT 2014/5 (Sheldrick, 2014)'
_computing_structure_refinement  'SHELXL-2017/1 (Sheldrick, 2017)'
_computing_molecular_graphics    'Bruker SHELXTL'
_computing_publication_material  'Bruker SHELXTL'
_refine_special_details          
; 
 Refined as a 2-component inversion twin. 
;
_refine_ls_structure_factor_coef Fsqd
_refine_ls_matrix_type           full
_refine_ls_weighting_scheme      calc
_refine_ls_weighting_details     
'w=1/[\s^2^(Fo^2^)+(0.0535P)^2^+0.9980P] where P=(Fo^2^+2Fc^2^)/3'
_atom_sites_solution_primary     direct
_atom_sites_solution_secondary   difmap
_atom_sites_solution_hydrogens   geom
_refine_ls_hydrogen_treatment    constr
_refine_ls_extinction_method     none
_refine_ls_extinction_coef       .
_refine_ls_abs_structure_details 
; 
 Refined as an inversion twin. 
;
_refine_ls_abs_structure_Flack   0.5(2)
_chemical_absolute_configuration ?
_refine_ls_number_reflns         6840
_refine_ls_number_parameters     508
_refine_ls_number_restraints     1
_refine_ls_R_factor_all          0.0382
_refine_ls_R_factor_gt           0.0362
_refine_ls_wR_factor_ref         0.0958
_refine_ls_wR_factor_gt          0.0945
_refine_ls_goodness_of_fit_ref   1.058
_refine_ls_restrained_S_all      1.058
_refine_ls_shift/su_max          0.000
_refine_ls_shift/su_mean         0.000

loop_
_atom_site_label
_atom_site_type_symbol
_atom_site_fract_x
_atom_site_fract_y
_atom_site_fract_z
_atom_site_U_iso_or_equiv
_atom_site_adp_type
_atom_site_occupancy
_atom_site_site_symmetry_order
_atom_site_calc_flag
_atom_site_refinement_flags_posn
_atom_site_refinement_flags_adp
_atom_site_refinement_flags_occupancy
_atom_site_disorder_assembly
_atom_site_disorder_group
O1 O 0.66296(10) 0.3687(3) 0.46942(6) 0.0273(5) Uani 1 1 d . . . . .
N1 N 0.81990(12) 0.2770(4) 0.45652(6) 0.0201(5) Uani 1 1 d . . . . .
C1 C 0.71968(16) 0.4574(5) 0.49420(9) 0.0272(6) Uani 1 1 d . . . . .
H1A H 0.726728 0.365941 0.517748 0.033 Uiso 1 1 calc R U . . .
H1AB H 0.702590 0.598033 0.503520 0.033 Uiso 1 1 calc R U . . .
O2 O 1.25256(11) 0.0988(3) 0.31603(6) 0.0298(5) Uani 1 1 d . . . . .
N2 N 1.11134(12) -0.0197(4) 0.34175(6) 0.0180(5) Uani 1 1 d . . . . .
C2 C 0.79492(15) 0.4803(5) 0.47279(9) 0.0268(6) Uani 1 1 d . . . . .
H2A H 0.789454 0.584201 0.451011 0.032 Uiso 1 1 calc R U . . .
H2AB H 0.833895 0.534259 0.491439 0.032 Uiso 1 1 calc R U . . .
C3 C 0.68631(16) 0.1628(5) 0.45792(9) 0.0281(6) Uani 1 1 d . . . . .
H3A H 0.645777 0.096631 0.441727 0.034 Uiso 1 1 calc R U . . .
H3AB H 0.693848 0.074837 0.481879 0.034 Uiso 1 1 calc R U . . .
O3 O 1.27191(10) 0.3008(3) 0.37023(5) 0.0244(4) Uani 1 1 d . . . . .
N3 N 1.11616(13) -0.2267(4) 0.35323(7) 0.0233(5) Uani 1 1 d . . . . .
C4 C 0.75930(15) 0.1691(5) 0.43436(9) 0.0278(6) Uani 1 1 d . . . . .
H4A H 0.775581 0.022923 0.428143 0.033 Uiso 1 1 calc R U . . .
H4AB H 0.750333 0.243960 0.409009 0.033 Uiso 1 1 calc R U . . .
N4 N 1.07072(14) -0.3390(4) 0.33115(7) 0.0259(5) Uani 1 1 d . . . . .
C5 C 0.89305(14) 0.2706(4) 0.44002(7) 0.0186(5) Uani 1 1 d . . . . .
C6 C 0.91776(16) 0.0959(5) 0.41787(8) 0.0213(6) Uani 1 1 d . . . . .
H6 H 0.883885 -0.019255 0.413846 0.026 Uiso 1 1 calc R U . . .
C7 C 0.99016(16) 0.0867(5) 0.40170(8) 0.0225(6) Uani 1 1 d . . . . .
H7 H 1.004924 -0.034828 0.387036 0.027 Uiso 1 1 calc R U . . .
C8 C 1.04171(15) 0.2516(5) 0.40648(8) 0.0197(5) Uani 1 1 d . . . . .
C9 C 1.01814(15) 0.4228(5) 0.42932(8) 0.0235(6) Uani 1 1 d . . . . .
H9 H 1.052824 0.535530 0.433897 0.028 Uiso 1 1 calc R U . . .
C10 C 0.94564(15) 0.4346(5) 0.44566(8) 0.0232(6) Uani 1 1 d . . . . .
H10 H 0.931562 0.555033 0.460822 0.028 Uiso 1 1 calc R U . . .
C11 C 1.11891(15) 0.2617(4) 0.39003(8) 0.0194(6) Uani 1 1 d . . . . .
H11 H 1.150368 0.369749 0.400754 0.023 Uiso 1 1 calc R U . . .
O11 O 0.57496(11) 0.1086(4) 0.53407(6) 0.0280(5) Uani 1 1 d . . . . .
N11 N 0.41938(12) 0.2174(4) 0.54680(6) 0.0219(5) Uani 1 1 d . . . . .
C12 C 1.15183(14) 0.1414(4) 0.36211(8) 0.0198(6) Uani 1 1 d . . . . .
O12 O -0.01130(12) 0.4629(4) 0.68573(6) 0.0337(5) Uani 1 1 d . . . . .
N12 N 0.13144(13) 0.5631(4) 0.66027(6) 0.0193(5) Uani 1 1 d . . . . .
C14 C 1.03541(15) -0.2048(4) 0.30448(8) 0.0192(5) Uani 1 1 d . . . . .
N14 N 0.15312(15) 0.8863(4) 0.67877(7) 0.0282(6) Uani 1 1 d . . . . .
C13 C 1.06120(14) 0.0001(4) 0.31104(7) 0.0173(5) Uani 1 1 d . . . . .
O13 O -0.02985(11) 0.2362(4) 0.63476(7) 0.0335(5) Uani 1 1 d . . . . .
N13 N 0.11268(14) 0.7714(4) 0.65470(7) 0.0253(5) Uani 1 1 d . . . . .
C16 C 0.95703(17) -0.0778(5) 0.25293(9) 0.0287(7) Uani 1 1 d . . . . .
H16 H 0.920342 -0.100323 0.232660 0.034 Uiso 1 1 calc R U . . .
C15 C 0.98220(16) -0.2468(5) 0.27451(8) 0.0247(6) Uani 1 1 d . . . . .
H15 H 0.964482 -0.386144 0.269451 0.030 Uiso 1 1 calc R U . . .
C18 C 1.03662(17) 0.1742(5) 0.28897(8) 0.0266(6) Uani 1 1 d . . . . .
H18 H 1.054881 0.313360 0.293678 0.032 Uiso 1 1 calc R U . . .
C17 C 0.98402(19) 0.1293(5) 0.25989(9) 0.0323(7) Uani 1 1 d . . . . .
H17 H 0.965203 0.241628 0.243948 0.039 Uiso 1 1 calc R U . . .
C19 C 1.23001(15) 0.1766(4) 0.34659(8) 0.0206(5) Uani 1 1 d . . . . .
C20 C 1.34768(15) 0.3578(5) 0.35567(8) 0.0262(6) Uani 1 1 d . . . . .
H20A H 1.368466 0.240224 0.339590 0.031 Uiso 1 1 calc R U . . .
H20B H 1.382270 0.381051 0.378439 0.031 Uiso 1 1 calc R U . . .
C21 C 1.34405(19) 0.5552(5) 0.33086(10) 0.0350(7) Uani 1 1 d . . . . .
H21A H 1.395786 0.607019 0.325879 0.053 Uiso 1 1 calc R U . . .
H21B H 1.314894 0.663839 0.344977 0.053 Uiso 1 1 calc R U . . .
H21C H 1.319114 0.523503 0.305552 0.053 Uiso 1 1 calc R U . . .
C31 C 0.51709(17) 0.0249(5) 0.50939(9) 0.0295(7) Uani 1 1 d . . . . .
H31A H 0.532388 -0.117479 0.500131 0.035 Uiso 1 1 calc R U . . .
H31B H 0.510985 0.116568 0.485814 0.035 Uiso 1 1 calc R U . . .
C32 C 0.44208(16) 0.0096(5) 0.53098(9) 0.0280(7) Uani 1 1 d . . . . .
H32A H 0.402368 -0.042607 0.512582 0.034 Uiso 1 1 calc R U . . .
H32B H 0.446669 -0.092929 0.553041 0.034 Uiso 1 1 calc R U . . .
C33 C 0.55454(16) 0.3165(5) 0.54536(9) 0.0297(7) Uani 1 1 d . . . . .
H33A H 0.547907 0.404502 0.521327 0.036 Uiso 1 1 calc R U . . .
H33B H 0.596069 0.379110 0.561380 0.036 Uiso 1 1 calc R U . . .
C34 C 0.48149(15) 0.3182(5) 0.56920(9) 0.0291(7) Uani 1 1 d . . . . .
H34A H 0.489439 0.241513 0.594460 0.035 Uiso 1 1 calc R U . . .
H34B H 0.467350 0.465865 0.575579 0.035 Uiso 1 1 calc R U . . .
C35 C 0.34637(15) 0.2319(4) 0.56344(8) 0.0210(6) Uani 1 1 d . . . . .
C36 C 0.32345(15) 0.4163(5) 0.58380(8) 0.0215(6) Uani 1 1 d . . . . .
H36 H 0.358114 0.530991 0.586136 0.026 Uiso 1 1 calc R U . . .
C37 C 0.25178(16) 0.4340(4) 0.60039(7) 0.0206(6) Uani 1 1 d . . . . .
H37 H 0.238294 0.559966 0.614025 0.025 Uiso 1 1 calc R U . . .
C38 C 0.19836(15) 0.2686(4) 0.59746(7) 0.0191(5) Uani 1 1 d . . . . .
C39 C 0.22055(16) 0.0893(5) 0.57630(8) 0.0239(6) Uani 1 1 d . . . . .
H39 H 0.185222 -0.023246 0.573193 0.029 Uiso 1 1 calc R U . . .
C40 C 0.29239(15) 0.0699(5) 0.55965(8) 0.0244(6) Uani 1 1 d . . . . .
H40 H 0.305207 -0.054913 0.545470 0.029 Uiso 1 1 calc R U . . .
C41 C 0.12192(15) 0.2691(4) 0.61452(8) 0.0199(6) Uani 1 1 d . . . . .
H41 H 0.089550 0.159201 0.605295 0.024 Uiso 1 1 calc R U . . .
C42 C 0.09001(15) 0.3997(4) 0.64111(8) 0.0197(6) Uani 1 1 d . . . . .
C43 C 0.18479(15) 0.5457(4) 0.68959(8) 0.0199(6) Uani 1 1 d . . . . .
C44 C 0.19848(16) 0.7524(4) 0.70144(8) 0.0220(6) Uani 1 1 d . . . . .
C45 C 0.25056(19) 0.7974(5) 0.73191(8) 0.0302(7) Uani 1 1 d . . . . .
H45 H 0.258766 0.937600 0.741070 0.036 Uiso 1 1 calc R U . . .
C46 C 0.28876(18) 0.6294(6) 0.74767(9) 0.0320(7) Uani 1 1 d . . . . .
H46 H 0.325161 0.654039 0.767989 0.038 Uiso 1 1 calc R U . . .
C47 C 0.27592(18) 0.4203(5) 0.73476(10) 0.0322(7) Uani 1 1 d . . . . .
H47 H 0.304432 0.308605 0.746348 0.039 Uiso 1 1 calc R U . . .
C48 C 0.22310(16) 0.3735(5) 0.70576(9) 0.0263(6) Uani 1 1 d . . . . .
H48 H 0.213503 0.232570 0.697369 0.032 Uiso 1 1 calc R U . . .
C49 C 0.01140(16) 0.3713(5) 0.65691(8) 0.0242(6) Uani 1 1 d . . . . .
C50 C -0.10479(18) 0.1747(6) 0.64944(12) 0.0424(9) Uani 1 1 d . . . . .
H50A H -0.125131 0.288022 0.666703 0.051 Uiso 1 1 calc R U . . .
H50B H -0.140074 0.157239 0.626774 0.051 Uiso 1 1 calc R U . . .
C51 C -0.1009(2) -0.0225(6) 0.67175(14) 0.0507(10) Uani 1 1 d . . . . .
H51A H -0.152627 -0.074416 0.676796 0.076 Uiso 1 1 calc R U . . .
H51B H -0.074986 0.002467 0.697046 0.076 Uiso 1 1 calc R U . . .
H51C H -0.072616 -0.127996 0.656406 0.076 Uiso 1 1 calc R U . . .

loop_
_atom_site_aniso_label
_atom_site_aniso_U_11
_atom_site_aniso_U_22
_atom_site_aniso_U_33
_atom_site_aniso_U_23
_atom_site_aniso_U_13
_atom_site_aniso_U_12
O1 0.0151(9) 0.0406(13) 0.0262(10) -0.0009(9) -0.0028(7) 0.0040(8)
N1 0.0146(10) 0.0263(13) 0.0193(10) -0.0034(9) -0.0006(8) -0.0002(9)
C1 0.0201(14) 0.0336(17) 0.0281(15) -0.0071(12) 0.0015(11) 0.0030(12)
O2 0.0245(10) 0.0387(12) 0.0262(10) -0.0088(9) 0.0070(8) -0.0038(9)
N2 0.0184(10) 0.0178(12) 0.0178(11) 0.0000(8) 0.0014(8) 0.0012(9)
C2 0.0220(13) 0.0307(17) 0.0276(14) -0.0068(12) 0.0005(12) 0.0007(12)
C3 0.0167(14) 0.0406(18) 0.0269(14) -0.0086(13) 0.0017(11) -0.0011(13)
O3 0.0156(9) 0.0351(12) 0.0223(10) -0.0042(8) 0.0022(7) -0.0061(8)
N3 0.0276(13) 0.0186(12) 0.0236(12) 0.0032(9) -0.0023(9) -0.0002(10)
C4 0.0161(13) 0.0405(18) 0.0268(14) -0.0099(13) 0.0009(11) -0.0040(12)
N4 0.0316(13) 0.0214(13) 0.0247(11) 0.0009(9) -0.0036(10) -0.0032(11)
C5 0.0140(12) 0.0274(15) 0.0145(11) 0.0014(10) -0.0028(9) 0.0008(10)
C6 0.0190(13) 0.0236(15) 0.0212(13) -0.0020(10) 0.0016(10) -0.0044(11)
C7 0.0216(14) 0.0247(15) 0.0212(13) -0.0027(11) 0.0016(10) -0.0003(12)
C8 0.0156(13) 0.0252(15) 0.0185(12) 0.0014(10) -0.0014(10) -0.0004(11)
C9 0.0170(13) 0.0277(16) 0.0258(15) -0.0057(11) -0.0014(10) -0.0042(11)
C10 0.0176(13) 0.0274(16) 0.0247(14) -0.0069(11) 0.0002(11) 0.0013(11)
C11 0.0167(13) 0.0222(15) 0.0192(13) 0.0001(10) -0.0014(10) 0.0004(11)
O11 0.0155(9) 0.0408(13) 0.0277(10) -0.0028(9) 0.0000(7) 0.0055(9)
N11 0.0152(11) 0.0286(13) 0.0220(11) -0.0045(9) 0.0012(9) 0.0000(10)
C12 0.0175(13) 0.0234(15) 0.0184(12) 0.0012(10) -0.0020(10) -0.0018(11)
O12 0.0271(11) 0.0471(14) 0.0270(11) 0.0019(9) 0.0084(8) 0.0057(10)
N12 0.0183(11) 0.0204(12) 0.0191(11) 0.0007(9) 0.0010(8) 0.0028(9)
C14 0.0188(12) 0.0195(14) 0.0192(12) -0.0016(10) 0.0020(10) 0.0000(11)
N14 0.0385(14) 0.0220(13) 0.0241(12) 0.0002(9) -0.0006(10) 0.0001(11)
C13 0.0169(12) 0.0198(14) 0.0152(12) -0.0017(10) 0.0018(9) 0.0011(10)
O13 0.0173(10) 0.0300(12) 0.0533(13) -0.0021(10) 0.0080(9) -0.0050(9)
N13 0.0310(13) 0.0203(13) 0.0246(12) 0.0014(9) -0.0003(10) 0.0044(10)
C16 0.0279(15) 0.0309(17) 0.0275(14) -0.0058(12) -0.0090(12) 0.0018(13)
C15 0.0266(14) 0.0230(16) 0.0245(13) -0.0049(11) -0.0002(11) -0.0034(12)
C18 0.0286(15) 0.0209(15) 0.0302(14) -0.0018(11) -0.0054(11) 0.0012(12)
C17 0.0406(17) 0.0240(16) 0.0322(16) 0.0005(12) -0.0124(13) 0.0055(14)
C19 0.0196(13) 0.0241(14) 0.0181(13) 0.0004(11) -0.0012(10) 0.0015(11)
C20 0.0143(13) 0.0385(18) 0.0256(14) -0.0023(12) 0.0027(10) -0.0047(12)
C21 0.0331(16) 0.0403(19) 0.0317(16) 0.0019(14) 0.0068(13) -0.0064(15)
C31 0.0215(15) 0.0393(18) 0.0278(15) -0.0084(13) 0.0018(11) 0.0038(13)
C32 0.0208(15) 0.0318(18) 0.0315(15) -0.0090(12) 0.0049(12) 0.0002(13)
C33 0.0175(13) 0.0411(19) 0.0306(15) -0.0082(13) 0.0009(11) -0.0020(13)
C34 0.0166(14) 0.0440(19) 0.0267(14) -0.0107(13) 0.0015(11) -0.0021(13)
C35 0.0170(13) 0.0267(15) 0.0193(12) -0.0012(11) -0.0005(10) 0.0012(11)
C36 0.0176(13) 0.0239(15) 0.0230(13) 0.0000(11) 0.0020(10) -0.0031(11)
C37 0.0204(13) 0.0214(14) 0.0199(13) -0.0025(10) 0.0022(10) 0.0000(11)
C38 0.0153(13) 0.0246(15) 0.0175(12) 0.0003(10) -0.0022(10) 0.0005(11)
C39 0.0174(13) 0.0272(16) 0.0273(15) -0.0060(11) -0.0027(10) -0.0028(12)
C40 0.0185(13) 0.0264(16) 0.0283(14) -0.0080(12) -0.0020(11) -0.0009(11)
C41 0.0172(13) 0.0213(15) 0.0213(13) 0.0030(10) -0.0036(10) 0.0011(11)
C42 0.0161(12) 0.0212(15) 0.0218(13) 0.0035(10) -0.0008(10) 0.0007(11)
C43 0.0175(12) 0.0222(14) 0.0201(13) 0.0010(10) 0.0045(10) -0.0002(11)
C44 0.0241(13) 0.0217(14) 0.0202(12) -0.0010(10) 0.0053(10) -0.0015(11)
C45 0.0380(17) 0.0309(16) 0.0218(15) -0.0014(12) -0.0004(13) -0.0099(14)
C46 0.0357(17) 0.0374(19) 0.0230(14) 0.0009(12) -0.0076(12) -0.0091(14)
C47 0.0320(17) 0.0312(17) 0.0333(16) 0.0027(13) -0.0115(13) -0.0007(14)
C48 0.0224(14) 0.0245(16) 0.0320(15) 0.0003(12) -0.0045(11) 0.0018(12)
C49 0.0191(13) 0.0254(16) 0.0280(15) 0.0093(12) 0.0031(11) 0.0032(12)
C50 0.0210(16) 0.038(2) 0.068(2) 0.0083(17) 0.0120(15) -0.0047(15)
C51 0.0405(19) 0.042(2) 0.070(3) 0.0117(19) 0.0256(19) 0.0014(17)

_geom_special_details            
; 
 All esds (except the esd in the dihedral angle between two l.s. planes) 
 are estimated using the full covariance matrix.  The cell esds are taken 
 into account individually in the estimation of esds in distances, angles 
 and torsion angles; correlations between esds in cell parameters are only 
 used when they are defined by crystal symmetry.  An approximate (isotropic) 
 treatment of cell esds is used for estimating esds involving l.s. planes. 
;

loop_
_geom_bond_atom_site_label_1
_geom_bond_atom_site_label_2
_geom_bond_distance
_geom_bond_site_symmetry_2
_geom_bond_publ_flag
O1 C1 1.416(4) . ?
O1 C3 1.419(4) . ?
N1 C5 1.400(3) . ?
N1 C2 1.465(4) . ?
N1 C4 1.468(3) . ?
C1 C2 1.513(4) . ?
C1 H1A 0.9900 . ?
C1 H1AB 0.9900 . ?
O2 C19 1.209(3) . ?
N2 C13 1.365(3) . ?
N2 N3 1.368(3) . ?
N2 C12 1.420(3) . ?
C2 H2A 0.9900 . ?
C2 H2AB 0.9900 . ?
C3 C4 1.508(4) . ?
C3 H3A 0.9900 . ?
C3 H3AB 0.9900 . ?
O3 C19 1.339(3) . ?
O3 C20 1.463(3) . ?
N3 N4 1.302(3) . ?
C4 H4A 0.9900 . ?
C4 H4AB 0.9900 . ?
N4 C14 1.383(4) . ?
C5 C10 1.401(4) . ?
C5 C6 1.403(4) . ?
C6 C7 1.384(4) . ?
C6 H6 0.9500 . ?
C7 C8 1.390(4) . ?
C7 H7 0.9500 . ?
C8 C9 1.392(4) . ?
C8 C11 1.466(4) . ?
C9 C10 1.389(4) . ?
C9 H9 0.9500 . ?
C10 H10 0.9500 . ?
C11 C12 1.342(4) . ?
C11 H11 0.9500 . ?
O11 C33 1.415(4) . ?
O11 C31 1.416(4) . ?
N11 C35 1.402(3) . ?
N11 C34 1.472(3) . ?
N11 C32 1.474(4) . ?
C12 C19 1.486(4) . ?
O12 C49 1.200(4) . ?
N12 C43 1.366(4) . ?
N12 N13 1.371(3) . ?
N12 C42 1.419(4) . ?
C14 C13 1.390(4) . ?
C14 C15 1.402(4) . ?
N14 N13 1.301(4) . ?
N14 C44 1.392(4) . ?
C13 C18 1.397(4) . ?
O13 C49 1.346(4) . ?
O13 C50 1.459(4) . ?
C16 C15 1.366(4) . ?
C16 C17 1.413(5) . ?
C16 H16 0.9500 . ?
C15 H15 0.9500 . ?
C18 C17 1.377(4) . ?
C18 H18 0.9500 . ?
C17 H17 0.9500 . ?
C20 C21 1.505(5) . ?
C20 H20A 0.9900 . ?
C20 H20B 0.9900 . ?
C21 H21A 0.9800 . ?
C21 H21B 0.9800 . ?
C21 H21C 0.9800 . ?
C31 C32 1.508(4) . ?
C31 H31A 0.9900 . ?
C31 H31B 0.9900 . ?
C32 H32A 0.9900 . ?
C32 H32B 0.9900 . ?
C33 C34 1.514(4) . ?
C33 H33A 0.9900 . ?
C33 H33B 0.9900 . ?
C34 H34A 0.9900 . ?
C34 H34B 0.9900 . ?
C35 C40 1.401(4) . ?
C35 C36 1.412(4) . ?
C36 C37 1.382(4) . ?
C36 H36 0.9500 . ?
C37 C38 1.408(4) . ?
C37 H37 0.9500 . ?
C38 C39 1.395(4) . ?
C38 C41 1.460(4) . ?
C39 C40 1.386(4) . ?
C39 H39 0.9500 . ?
C40 H40 0.9500 . ?
C41 C42 1.342(4) . ?
C41 H41 0.9500 . ?
C42 C49 1.490(4) . ?
C43 C44 1.388(4) . ?
C43 C48 1.392(4) . ?
C44 C45 1.405(4) . ?
C45 C46 1.364(5) . ?
C45 H45 0.9500 . ?
C46 C47 1.410(5) . ?
C46 H46 0.9500 . ?
C47 C48 1.380(4) . ?
C47 H47 0.9500 . ?
C48 H48 0.9500 . ?
C50 C51 1.458(5) . ?
C50 H50A 0.9900 . ?
C50 H50B 0.9900 . ?
C51 H51A 0.9800 . ?
C51 H51B 0.9800 . ?
C51 H51C 0.9800 . ?

loop_
_geom_angle_atom_site_label_1
_geom_angle_atom_site_label_2
_geom_angle_atom_site_label_3
_geom_angle
_geom_angle_site_symmetry_1
_geom_angle_site_symmetry_3
_geom_angle_publ_flag
C1 O1 C3 108.8(2) . . ?
C5 N1 C2 116.7(2) . . ?
C5 N1 C4 116.7(2) . . ?
C2 N1 C4 112.4(2) . . ?
O1 C1 C2 111.7(2) . . ?
O1 C1 H1A 109.3 . . ?
C2 C1 H1A 109.3 . . ?
O1 C1 H1AB 109.3 . . ?
C2 C1 H1AB 109.3 . . ?
H1A C1 H1AB 107.9 . . ?
C13 N2 N3 110.1(2) . . ?
C13 N2 C12 128.6(2) . . ?
N3 N2 C12 121.3(2) . . ?
N1 C2 C1 110.9(3) . . ?
N1 C2 H2A 109.5 . . ?
C1 C2 H2A 109.5 . . ?
N1 C2 H2AB 109.5 . . ?
C1 C2 H2AB 109.5 . . ?
H2A C2 H2AB 108.1 . . ?
O1 C3 C4 111.4(3) . . ?
O1 C3 H3A 109.3 . . ?
C4 C3 H3A 109.3 . . ?
O1 C3 H3AB 109.3 . . ?
C4 C3 H3AB 109.3 . . ?
H3A C3 H3AB 108.0 . . ?
C19 O3 C20 116.4(2) . . ?
N4 N3 N2 108.8(2) . . ?
N1 C4 C3 111.1(2) . . ?
N1 C4 H4A 109.4 . . ?
C3 C4 H4A 109.4 . . ?
N1 C4 H4AB 109.4 . . ?
C3 C4 H4AB 109.4 . . ?
H4A C4 H4AB 108.0 . . ?
N3 N4 C14 108.2(2) . . ?
N1 C5 C10 121.9(2) . . ?
N1 C5 C6 121.2(2) . . ?
C10 C5 C6 116.8(2) . . ?
C7 C6 C5 121.8(3) . . ?
C7 C6 H6 119.1 . . ?
C5 C6 H6 119.1 . . ?
C6 C7 C8 121.4(3) . . ?
C6 C7 H7 119.3 . . ?
C8 C7 H7 119.3 . . ?
C7 C8 C9 117.0(2) . . ?
C7 C8 C11 126.2(3) . . ?
C9 C8 C11 116.8(2) . . ?
C10 C9 C8 122.3(3) . . ?
C10 C9 H9 118.9 . . ?
C8 C9 H9 118.9 . . ?
C9 C10 C5 120.7(3) . . ?
C9 C10 H10 119.7 . . ?
C5 C10 H10 119.7 . . ?
C12 C11 C8 129.7(3) . . ?
C12 C11 H11 115.1 . . ?
C8 C11 H11 115.1 . . ?
C33 O11 C31 108.9(2) . . ?
C35 N11 C34 116.3(2) . . ?
C35 N11 C32 116.8(2) . . ?
C34 N11 C32 111.8(2) . . ?
C11 C12 N2 122.1(2) . . ?
C11 C12 C19 124.1(2) . . ?
N2 C12 C19 113.6(2) . . ?
C43 N12 N13 110.0(2) . . ?
C43 N12 C42 128.5(2) . . ?
N13 N12 C42 120.9(2) . . ?
N4 C14 C13 108.8(2) . . ?
N4 C14 C15 130.6(3) . . ?
C13 C14 C15 120.5(3) . . ?
N13 N14 C44 108.4(2) . . ?
N2 C13 C14 104.2(2) . . ?
N2 C13 C18 132.5(3) . . ?
C14 C13 C18 123.3(2) . . ?
C49 O13 C50 117.8(3) . . ?
N14 N13 N12 108.7(2) . . ?
C15 C16 C17 121.9(3) . . ?
C15 C16 H16 119.1 . . ?
C17 C16 H16 119.1 . . ?
C16 C15 C14 116.8(3) . . ?
C16 C15 H15 121.6 . . ?
C14 C15 H15 121.6 . . ?
C17 C18 C13 115.1(3) . . ?
C17 C18 H18 122.4 . . ?
C13 C18 H18 122.4 . . ?
C18 C17 C16 122.3(3) . . ?
C18 C17 H17 118.8 . . ?
C16 C17 H17 118.8 . . ?
O2 C19 O3 124.5(2) . . ?
O2 C19 C12 122.8(3) . . ?
O3 C19 C12 112.7(2) . . ?
O3 C20 C21 110.7(2) . . ?
O3 C20 H20A 109.5 . . ?
C21 C20 H20A 109.5 . . ?
O3 C20 H20B 109.5 . . ?
C21 C20 H20B 109.5 . . ?
H20A C20 H20B 108.1 . . ?
C20 C21 H21A 109.5 . . ?
C20 C21 H21B 109.5 . . ?
H21A C21 H21B 109.5 . . ?
C20 C21 H21C 109.5 . . ?
H21A C21 H21C 109.5 . . ?
H21B C21 H21C 109.5 . . ?
O11 C31 C32 111.5(2) . . ?
O11 C31 H31A 109.3 . . ?
C32 C31 H31A 109.3 . . ?
O11 C31 H31B 109.3 . . ?
C32 C31 H31B 109.3 . . ?
H31A C31 H31B 108.0 . . ?
N11 C32 C31 110.7(3) . . ?
N11 C32 H32A 109.5 . . ?
C31 C32 H32A 109.5 . . ?
N11 C32 H32B 109.5 . . ?
C31 C32 H32B 109.5 . . ?
H32A C32 H32B 108.1 . . ?
O11 C33 C34 111.3(3) . . ?
O11 C33 H33A 109.4 . . ?
C34 C33 H33A 109.4 . . ?
O11 C33 H33B 109.4 . . ?
C34 C33 H33B 109.4 . . ?
H33A C33 H33B 108.0 . . ?
N11 C34 C33 110.6(2) . . ?
N11 C34 H34A 109.5 . . ?
C33 C34 H34A 109.5 . . ?
N11 C34 H34B 109.5 . . ?
C33 C34 H34B 109.5 . . ?
H34A C34 H34B 108.1 . . ?
C40 C35 N11 122.3(2) . . ?
C40 C35 C36 117.1(2) . . ?
N11 C35 C36 120.6(2) . . ?
C37 C36 C35 121.5(3) . . ?
C37 C36 H36 119.2 . . ?
C35 C36 H36 119.2 . . ?
C36 C37 C38 121.2(3) . . ?
C36 C37 H37 119.4 . . ?
C38 C37 H37 119.4 . . ?
C39 C38 C37 117.0(2) . . ?
C39 C38 C41 117.4(3) . . ?
C37 C38 C41 125.7(2) . . ?
C40 C39 C38 122.2(3) . . ?
C40 C39 H39 118.9 . . ?
C38 C39 H39 118.9 . . ?
C39 C40 C35 120.9(3) . . ?
C39 C40 H40 119.5 . . ?
C35 C40 H40 119.5 . . ?
C42 C41 C38 130.4(3) . . ?
C42 C41 H41 114.8 . . ?
C38 C41 H41 114.8 . . ?
C41 C42 N12 122.6(2) . . ?
C41 C42 C49 123.5(3) . . ?
N12 C42 C49 113.6(2) . . ?
N12 C43 C44 104.6(2) . . ?
N12 C43 C48 132.7(3) . . ?
C44 C43 C48 122.7(3) . . ?
C43 C44 N14 108.4(2) . . ?
C43 C44 C45 121.0(3) . . ?
N14 C44 C45 130.6(3) . . ?
C46 C45 C44 116.6(3) . . ?
C46 C45 H45 121.7 . . ?
C44 C45 H45 121.7 . . ?
C45 C46 C47 122.1(3) . . ?
C45 C46 H46 119.0 . . ?
C47 C46 H46 119.0 . . ?
C48 C47 C46 121.8(3) . . ?
C48 C47 H47 119.1 . . ?
C46 C47 H47 119.1 . . ?
C47 C48 C43 115.8(3) . . ?
C47 C48 H48 122.1 . . ?
C43 C48 H48 122.1 . . ?
O12 C49 O13 125.3(3) . . ?
O12 C49 C42 122.6(3) . . ?
O13 C49 C42 112.1(2) . . ?
C51 C50 O13 111.2(3) . . ?
C51 C50 H50A 109.4 . . ?
O13 C50 H50A 109.4 . . ?
C51 C50 H50B 109.4 . . ?
O13 C50 H50B 109.4 . . ?
H50A C50 H50B 108.0 . . ?
C50 C51 H51A 109.5 . . ?
C50 C51 H51B 109.5 . . ?
H51A C51 H51B 109.5 . . ?
C50 C51 H51C 109.5 . . ?
H51A C51 H51C 109.5 . . ?
H51B C51 H51C 109.5 . . ?

_refine_diff_density_max         0.382
_refine_diff_density_min         -0.276
_refine_diff_density_rms         0.041

_shelx_res_file                  
; 
TITL 18088_a.res in Pca2(1) 
    18088_a.res 
    created by SHELXL-2017/1 at 11:35:43 on 25-Jun-2018 
REM Old TITL 18088 in Pca2(1) 
REM SHELXT solution in Pca2(1) 
REM R1 0.096,  Rweak 0.009,  Alpha 0.001,  Orientation as input 
REM Flack x =  0.440 ( 0.093 ) from Parsons' quotients 
REM Formula found by SHELXT:  C42 N10 O4 
CELL  1.54178  17.5573   6.3237  33.7271   90.000   90.000   90.000 
ZERR    8.000   0.0010   0.0004   0.0019    0.000    0.000    0.000 
LATT -1 
SYMM -X, -Y, 1/2+Z 
SYMM 1/2+X, -Y, Z 
SYMM 1/2-X, Y, 1/2+Z 
SFAC C H N O 
UNIT 168 176 32 24 
TEMP -173 
SIZE 0.115 0.29 0.356 
L.S. 10 
BOND $H 
LIST 6 
FMAP 2 
PLAN 20 
ACTA 
TWIN 
WGHT    0.053500    0.998000 
BASF   0.50564 
FVAR       0.28372 
O1    4    0.662964    0.368682    0.469424    11.00000    0.01512    0.04064 = 
         0.02618   -0.00092   -0.00277    0.00400 
N1    3    0.819899    0.277011    0.456518    11.00000    0.01459    0.02630 = 
         0.01933   -0.00338   -0.00058   -0.00024 
C1    1    0.719684    0.457365    0.494204    11.00000    0.02007    0.03355 = 
         0.02805   -0.00712    0.00146    0.00300 
AFIX  23 
H1A   2    0.726728    0.365941    0.517748    11.00000   -1.20000 
H1AB  2    0.702590    0.598033    0.503520    11.00000   -1.20000 
AFIX   0 
O2    4    1.252556    0.098838    0.316027    11.00000    0.02448    0.03869 = 
         0.02622   -0.00877    0.00700   -0.00379 
N2    3    1.111336   -0.019745    0.341749    11.00000    0.01840    0.01785 = 
         0.01778   -0.00002    0.00143    0.00117 
C2    1    0.794922    0.480341    0.472789    11.00000    0.02199    0.03069 = 
         0.02762   -0.00685    0.00048    0.00070 
AFIX  23 
H2A   2    0.789454    0.584201    0.451011    11.00000   -1.20000 
H2AB  2    0.833895    0.534259    0.491439    11.00000   -1.20000 
AFIX   0 
C3    1    0.686311    0.162838    0.457921    11.00000    0.01673    0.04059 = 
         0.02695   -0.00857    0.00171   -0.00114 
AFIX  23 
H3A   2    0.645777    0.096631    0.441727    11.00000   -1.20000 
H3AB  2    0.693848    0.074837    0.481879    11.00000   -1.20000 
AFIX   0 
O3    4    1.271906    0.300771    0.370234    11.00000    0.01560    0.03514 = 
         0.02233   -0.00418    0.00222   -0.00605 
N3    3    1.116161   -0.226710    0.353233    11.00000    0.02756    0.01863 = 
         0.02356    0.00316   -0.00231   -0.00020 
C4    1    0.759297    0.169091    0.434362    11.00000    0.01605    0.04050 = 
         0.02684   -0.00988    0.00086   -0.00397 
AFIX  23 
H4A   2    0.775581    0.022923    0.428143    11.00000   -1.20000 
H4AB  2    0.750333    0.243960    0.409009    11.00000   -1.20000 
AFIX   0 
N4    3    1.070722   -0.339028    0.331150    11.00000    0.03163    0.02136 = 
         0.02468    0.00092   -0.00355   -0.00317 
C5    1    0.893051    0.270644    0.440023    11.00000    0.01403    0.02739 = 
         0.01447    0.00141   -0.00277    0.00080 
C6    1    0.917758    0.095914    0.417867    11.00000    0.01902    0.02359 = 
         0.02119   -0.00200    0.00158   -0.00436 
AFIX  43 
H6    2    0.883885   -0.019255    0.413846    11.00000   -1.20000 
AFIX   0 
C7    1    0.990160    0.086708    0.401700    11.00000    0.02164    0.02470 = 
         0.02116   -0.00266    0.00164   -0.00027 
AFIX  43 
H7    2    1.004924   -0.034828    0.387036    11.00000   -1.20000 
AFIX   0 
C8    1    1.041708    0.251629    0.406480    11.00000    0.01555    0.02517 = 
         0.01851    0.00137   -0.00144   -0.00035 
C9    1    1.018139    0.422838    0.429323    11.00000    0.01701    0.02768 = 
         0.02584   -0.00567   -0.00142   -0.00421 
AFIX  43 
H9    2    1.052824    0.535530    0.433897    11.00000   -1.20000 
AFIX   0 
C10   1    0.945638    0.434594    0.445664    11.00000    0.01760    0.02736 = 
         0.02468   -0.00695    0.00020    0.00126 
AFIX  43 
H10   2    0.931562    0.555033    0.460822    11.00000   -1.20000 
AFIX   0 
C11   1    1.118913    0.261727    0.390028    11.00000    0.01674    0.02224 = 
         0.01924    0.00012   -0.00138    0.00042 
AFIX  43 
H11   2    1.150368    0.369749    0.400754    11.00000   -1.20000 
AFIX   0 
O11   4    0.574960    0.108615    0.534074    11.00000    0.01547    0.04082 = 
         0.02769   -0.00282    0.00001    0.00555 
N11   3    0.419384    0.217422    0.546805    11.00000    0.01519    0.02861 = 
         0.02205   -0.00455    0.00119    0.00004 
C12   1    1.151831    0.141400    0.362108    11.00000    0.01754    0.02342 = 
         0.01841    0.00122   -0.00203   -0.00185 
O12   4   -0.011296    0.462947    0.685731    11.00000    0.02713    0.04711 = 
         0.02696    0.00188    0.00840    0.00574 
N12   3    0.131439    0.563102    0.660266    11.00000    0.01828    0.02036 = 
         0.01915    0.00069    0.00103    0.00284 
C14   1    1.035411   -0.204801    0.304483    11.00000    0.01876    0.01954 = 
         0.01924   -0.00157    0.00203   -0.00005 
N14   3    0.153121    0.886348    0.678774    11.00000    0.03848    0.02199 = 
         0.02407    0.00022   -0.00059    0.00009 
C13   1    1.061197    0.000129    0.311038    11.00000    0.01695    0.01979 = 
         0.01519   -0.00171    0.00184    0.00111 
O13   4   -0.029845    0.236177    0.634758    11.00000    0.01726    0.02996 = 
         0.05326   -0.00206    0.00800   -0.00501 
N13   3    0.112676    0.771396    0.654698    11.00000    0.03101    0.02027 = 
         0.02457    0.00141   -0.00027    0.00439 
C16   1    0.957034   -0.077845    0.252928    11.00000    0.02786    0.03089 = 
         0.02748   -0.00584   -0.00898    0.00178 
AFIX  43 
H16   2    0.920342   -0.100323    0.232660    11.00000   -1.20000 
AFIX   0 
C15   1    0.982205   -0.246794    0.274514    11.00000    0.02658    0.02304 = 
         0.02448   -0.00489   -0.00020   -0.00340 
AFIX  43 
H15   2    0.964482   -0.386144    0.269451    11.00000   -1.20000 
AFIX   0 
C18   1    1.036622    0.174195    0.288965    11.00000    0.02864    0.02088 = 
         0.03016   -0.00175   -0.00536    0.00118 
AFIX  43 
H18   2    1.054881    0.313360    0.293678    11.00000   -1.20000 
AFIX   0 
C17   1    0.984020    0.129336    0.259891    11.00000    0.04062    0.02398 = 
         0.03217    0.00054   -0.01237    0.00552 
AFIX  43 
H17   2    0.965203    0.241628    0.243948    11.00000   -1.20000 
AFIX   0 
C19   1    1.230015    0.176604    0.346591    11.00000    0.01956    0.02413 = 
         0.01812    0.00042   -0.00124    0.00154 
C20   1    1.347677    0.357786    0.355672    11.00000    0.01432    0.03853 = 
         0.02563   -0.00228    0.00268   -0.00474 
AFIX  23 
H20A  2    1.368466    0.240224    0.339590    11.00000   -1.20000 
H20B  2    1.382270    0.381051    0.378439    11.00000   -1.20000 
AFIX   0 
C21   1    1.344052    0.555248    0.330857    11.00000    0.03313    0.04025 = 
         0.03174    0.00195    0.00675   -0.00643 
AFIX 137 
H21A  2    1.395786    0.607019    0.325879    11.00000   -1.50000 
H21B  2    1.314894    0.663839    0.344977    11.00000   -1.50000 
H21C  2    1.319114    0.523503    0.305552    11.00000   -1.50000 
AFIX   0 
C31   1    0.517093    0.024878    0.509393    11.00000    0.02149    0.03927 = 
         0.02781   -0.00838    0.00183    0.00383 
AFIX  23 
H31A  2    0.532388   -0.117479    0.500131    11.00000   -1.20000 
H31B  2    0.510985    0.116568    0.485814    11.00000   -1.20000 
AFIX   0 
C32   1    0.442081    0.009564    0.530982    11.00000    0.02076    0.03181 = 
         0.03146   -0.00899    0.00494    0.00016 
AFIX  23 
H32A  2    0.402368   -0.042607    0.512582    11.00000   -1.20000 
H32B  2    0.446669   -0.092929    0.553041    11.00000   -1.20000 
AFIX   0 
C33   1    0.554536    0.316543    0.545363    11.00000    0.01755    0.04107 = 
         0.03058   -0.00824    0.00092   -0.00198 
AFIX  23 
H33A  2    0.547907    0.404502    0.521327    11.00000   -1.20000 
H33B  2    0.596069    0.379110    0.561380    11.00000   -1.20000 
AFIX   0 
C34   1    0.481486    0.318174    0.569204    11.00000    0.01664    0.04397 = 
         0.02667   -0.01067    0.00149   -0.00211 
AFIX  23 
H34A  2    0.489439    0.241513    0.594460    11.00000   -1.20000 
H34B  2    0.467350    0.465865    0.575579    11.00000   -1.20000 
AFIX   0 
C35   1    0.346367    0.231890    0.563439    11.00000    0.01695    0.02667 = 
         0.01926   -0.00123   -0.00047    0.00117 
C36   1    0.323445    0.416328    0.583795    11.00000    0.01763    0.02389 = 
         0.02295    0.00000    0.00200   -0.00307 
AFIX  43 
H36   2    0.358114    0.530991    0.586136    11.00000   -1.20000 
AFIX   0 
C37   1    0.251783    0.433959    0.600390    11.00000    0.02040    0.02140 = 
         0.01993   -0.00251    0.00219    0.00003 
AFIX  43 
H37   2    0.238294    0.559966    0.614025    11.00000   -1.20000 
AFIX   0 
C38   1    0.198360    0.268559    0.597464    11.00000    0.01534    0.02456 = 
         0.01751    0.00026   -0.00216    0.00049 
C39   1    0.220548    0.089336    0.576300    11.00000    0.01735    0.02715 = 
         0.02732   -0.00597   -0.00266   -0.00278 
AFIX  43 
H39   2    0.185222   -0.023246    0.573193    11.00000   -1.20000 
AFIX   0 
C40   1    0.292389    0.069922    0.559648    11.00000    0.01851    0.02636 = 
         0.02829   -0.00798   -0.00202   -0.00093 
AFIX  43 
H40   2    0.305207   -0.054913    0.545470    11.00000   -1.20000 
AFIX   0 
C41   1    0.121918    0.269073    0.614519    11.00000    0.01725    0.02127 = 
         0.02128    0.00304   -0.00361    0.00107 
AFIX  43 
H41   2    0.089550    0.159201    0.605295    11.00000   -1.20000 
AFIX   0 
C42   1    0.090006    0.399653    0.641114    11.00000    0.01606    0.02116 = 
         0.02182    0.00351   -0.00084    0.00073 
C43   1    0.184789    0.545716    0.689585    11.00000    0.01748    0.02218 = 
         0.02012    0.00096    0.00449   -0.00021 
C44   1    0.198481    0.752379    0.701445    11.00000    0.02407    0.02173 = 
         0.02018   -0.00104    0.00528   -0.00146 
C45   1    0.250563    0.797374    0.731910    11.00000    0.03805    0.03087 = 
         0.02177   -0.00141   -0.00043   -0.00990 
AFIX  43 
H45   2    0.258766    0.937600    0.741070    11.00000   -1.20000 
AFIX   0 
C46   1    0.288756    0.629395    0.747669    11.00000    0.03567    0.03744 = 
         0.02298    0.00089   -0.00758   -0.00914 
AFIX  43 
H46   2    0.325161    0.654039    0.767989    11.00000   -1.20000 
AFIX   0 
C47   1    0.275921    0.420330    0.734759    11.00000    0.03201    0.03122 = 
         0.03331    0.00272   -0.01155   -0.00067 
AFIX  43 
H47   2    0.304432    0.308605    0.746348    11.00000   -1.20000 
AFIX   0 
C48   1    0.223100    0.373482    0.705759    11.00000    0.02236    0.02448 = 
         0.03202    0.00025   -0.00447    0.00175 
AFIX  43 
H48   2    0.213503    0.232570    0.697369    11.00000   -1.20000 
AFIX   0 
C49   1    0.011398    0.371313    0.656906    11.00000    0.01910    0.02539 = 
         0.02802    0.00927    0.00313    0.00320 
C50   1   -0.104793    0.174706    0.649436    11.00000    0.02105    0.03798 = 
         0.06828    0.00833    0.01197   -0.00472 
AFIX  23 
H50A  2   -0.125131    0.288022    0.666703    11.00000   -1.20000 
H50B  2   -0.140074    0.157239    0.626774    11.00000   -1.20000 
AFIX   0 
C51   1   -0.100940   -0.022470    0.671750    11.00000    0.04047    0.04206 = 
         0.06972    0.01165    0.02559    0.00135 
AFIX 137 
H51A  2   -0.152627   -0.074416    0.676796    11.00000   -1.50000 
H51B  2   -0.074986    0.002467    0.697046    11.00000   -1.50000 
H51C  2   -0.072616   -0.127996    0.656406    11.00000   -1.50000 
AFIX   0 
HKLF 4 
  
  
  
  
REM  18088_a.res in Pca2(1) 
REM R1 =  0.0362 for    6508 Fo > 4sig(Fo)  and  0.0382 for all    6840 data 
REM    508 parameters refined using      1 restraints 
  
END 
  
WGHT      0.0535      0.9980 
  
REM Highest difference peak  0.382,  deepest hole -0.276,  1-sigma level  0.041 
Q1    1  -0.0957  0.1920  0.6758  11.00000  0.05    0.38 
Q2    1  -0.1339 -0.0007  0.6497  11.00000  0.05    0.25 
Q3    1  -0.0190  0.2271  0.6594  11.00000  0.05    0.21 
Q4    1   1.2245 -0.0910  0.3124  11.00000  0.05    0.16 
Q5    1   0.9038  0.7369  0.4341  11.00000  0.05    0.16 
Q6    1   0.8451  0.7345  0.4572  11.00000  0.05    0.15 
Q7    1   0.6623  0.6223  0.4711  11.00000  0.05    0.15 
Q8    1   1.1180 -0.2505  0.3829  11.00000  0.05    0.15 
Q9    1   1.0537  0.3398  0.3352  11.00000  0.05    0.15 
Q10   1   0.3966 -0.2978  0.5411  11.00000  0.05    0.15 
Q11   1   0.2145  0.4501  0.6869  11.00000  0.05    0.14 
Q12   1   0.1536  1.0755  0.6808  11.00000  0.05    0.14 
Q13   1   0.5791 -0.1477  0.5341  11.00000  0.05    0.14 
Q14   1   0.9243 -0.1202  0.4216  11.00000  0.05    0.14 
Q15   1  -0.1213 -0.3337  0.6596  11.00000  0.05    0.14 
Q16   1  -0.1336  0.3406  0.6568  11.00000  0.05    0.14 
Q17   1   0.4651  0.6117  0.5559  11.00000  0.05    0.14 
Q18   1   0.3576  0.7500  0.5620  11.00000  0.05    0.14 
Q19   1   0.1157  0.7358  0.6168  11.00000  0.05    0.13 
Q20   1  -0.0979  0.1835  0.7005  11.00000  0.05    0.13 
;
_shelx_res_checksum              9286

_exptl_crystal_preparation       Luminescent
